# Supplementary material for: Modifying effects of leaf litter extracts from invasive versus native tree species on copper-induced responses in Lemna minor
Source: PeerJ. 2020 Jul 7;8:e9444. doi: 10.7717/peerj.9444 (PMC7350913; doi:10.7717/peerj.9444)
Supplement: Supplemental Information 1 — Frond (A) and root (B) growth rates of L. minor in control (C) and exposed for seven days with 100 µM CuSO4 (Cu), mixtures of Cu and A. glutinosa leaf litter extracts (LLE) of 10 and 100 mg/L DOC (Cu+10-DOC_AG and Cu+100-DOC_AG), mixtures of Cu and A. negundo LLE of 10 and 100 mg/L DOC (Cu+10-DOC_AN and Cu+100-DOC_AN) as well as with 100 mg/L DOC of A. glutinosa (100-DOC_AG) and A.negundo (100-DOC_AN) LLE. Data represent mean± SD (n = 8). Asterisks indicate significant difference from the control, different letters indicate significant difference among the means (α = 0.05). [file peerj-08-9444-s001.xlsx]

## Sheet: Sheet1
	Experimental scheme
1	Control
2	Cu (100 µM CuSO4 or 6.4 mg Cu/L)
3	Cu + 10 mg/L DOCAG
4	Cu + 100 mg/L DOCAG
5	100 mg/L DOCAG
6	Cu + 10 mg/L DOCAN
7	Cu + 100 mg/L DOCAN
8	100 mg/L DOCAN
	Frond growth rate				Root growth rate
										Variant	FrondGR	RootGR
I	1	0.19719			0.67134					1	0.19719	0.67134
I	1	0.19792			0.73076					1	0.19792	0.73076
I	1	0.18024			0.78483					1	0.18024	0.78483
I	1	0.18478			0.74041					1	0.18478	0.74041
II	1	0.19624			0.72531					1	0.19624	0.72531
II	1	0.18243			0.69312					1	0.18243	0.69312
II	1	0.18006			0.74594					1	0.18006	0.74594
II	1	0.19715			0.68346					1	0.19715	0.68346
I	2	-0.33121			0					2	-0.33121	0
I	2	-0.29873			0					2	-0.29873	0
I	2	-0.23369			0					2	-0.23369	0
I	2	-0.36182			0					2	-0.36182	0
II	2	-0.31694			0					2	-0.31694	0
II	2	-0.28863			0					2	-0.28863	0
II	2	-0.24631			0					2	-0.24631	0
II	2	-0.35423			0					2	-0.35423	0
I	3	0.00547			0					3	0.00547	0
I	3	-0.04977			0					3	-0.04977	0
I	3	-0.01946			0					3	-0.01946	0
I	3	-0.02446			0					3	-0.02446	0
II	3	-0.03527			0					3	-0.03527	0
II	3	-0.04833			0					3	-0.04833	0
II	3	0.005			0.00218					3	0.005	0.00218
II	3	-0.03317			0					3	-0.03317	0
I	4	0.04815			0.12174					4	0.04815	0.12174
I	4	0.03167			0.12284					4	0.03167	0.12284
I	4	0.02965			0.15087					4	0.02965	0.15087
I	4	0.04399			0.17692					4	0.04399	0.17692
II	4	0.03867			0.1359					4	0.03867	0.1359
II	4	0.03394			0.14661					4	0.03394	0.14661
II	4	0.03116			0.16435					4	0.03116	0.16435
II	4	0.04183			0.16952					4	0.04183	0.16952
I	5	0.11353			0.35245					5	0.11353	0.35245
I	5	0.09958			0.36944					5	0.09958	0.36944
I	5	0.10107			0.38241					5	0.10107	0.38241
I	5	0.0997			0.31814					5	0.0997	0.31814
II	5	0.09835			0.36823					5	0.09835	0.36823
II	5	0.11061			0.35261					5	0.11061	0.35261
II	5	0.0934			0.32116					5	0.0934	0.32116
II	5	0.10057			0.33164					5	0.10057	0.33164
I	6	-0.00858			0.05156					6	-0.00858	0.05156
I	6	0.00549			0.11478					6	0.00549	0.11478
I	6	-0.00956			0.10279					6	-0.00956	0.10279
I	6	0.00146			0.06417					6	0.00146	0.06417
II	6	0.0051			0.10053					6	0.0051	0.10053
II	6	-0.00911			0.08375					6	-0.00911	0.08375
II	6	-0.00924			0.09131					6	-0.00924	0.09131
II	6	0.00087			0.07824					6	0.00087	0.07824
I	7	0.02878			0.30964					7	0.02878	0.30964
I	7	-0.02666			0.40134					7	-0.02666	0.40134
I	7	-0.037			0.37196					7	-0.037	0.37196
I	7	-0.03423			0.29964					7	-0.03423	0.29964
II	7	-0.01893			0.31267					7	-0.01893	0.31267
II	7	-0.02271			0.38915					7	-0.02271	0.38915
II	7	-0.02934			0.30525					7	-0.02934	0.30525
II	7	-0.03186			0.30831					7	-0.03186	0.30831
I	8	0.18294			0.43985					8	0.18294	0.43985
I	8	0.16748			0.52803					8	0.16748	0.52803
I	8	0.18085			0.42803					8	0.18085	0.42803
I	8	0.17618			0.40234					8	0.17618	0.40234
II	8	0.17954			0.51672					8	0.17954	0.51672
II	8	0.17734			0.44681					8	0.17734	0.44681
II	8	0.16994			0.46352					8	0.16994	0.46352
II	8	0.18163			0.41162					8	0.18163	0.41162
