# Supplementary material for: Modifying effects of leaf litter extracts from invasive versus native tree species on copper-induced responses in Lemna minor
Source: PeerJ. 2020 Jul 7;8:e9444. doi: 10.7717/peerj.9444 (PMC7350913; doi:10.7717/peerj.9444)
Supplement: Supplemental Information 2 — Cu concentration in L.minor treated by Cu and Cu+DOC of leaf litter extracts (µg g−1 FW). Plants were incubated in control medium (■), 100 µM Cu (●), 100 µM Cu+10 mg/L DOC (▾), 100µM Cu + 100 mg/L DOC (▴) from A. glutinosa or A.negundo. Each value represents mean ± SD (n = 8). Asterisks indicate significant difference from the control at α = 0.05. t–¿from the control at α = 0.05. [file peerj-08-9444-s002.xlsx]

## Sheet: Cu_µg_gFW_AG
											Experimental scheme
		t(h)								1	Control
	Cu_µg_gFW_AG	0.75h	1.5h	3h	6h	12h	24h	48h		2	Cu (100 µM CuSO4 or 6.4 mg Cu/L)
	1	21.35	14.225	9.625	10.975	17.625	9.7	13.775		3	Cu + 10 mg/L DOCAG
	1	17.825	12.975	11.65	12.25	15.375	12.875	17.275		4	Cu + 100 mg/L DOCAG
	1	15.325	13.35	11.825	12.175	16.775	10.125	13.4
	1	18.4	13.325	11.425	10.825	17.575	10.625	15.325
	2	103.375	96	114.275	161.75	197.25	224.05	397.25
	2	98.875	98.1	113.8	148.175	193.45	275.5	404.25
	2	93.325	88.325	115.85	160.9	177.3	298	374.5
	2	102.675	100.625	108.75	154.3	191.775	282.5	360
	3	56.725	63.725	106.5	133.325	159.9	214.075	236.625
	3	55.425	68.05	98.55	126.3	152.825	199.675	249.65
	3	52.025	75.225	101.9	121.675	145.125	122.05	241.35
	3	58.275	72.025	99.4	119.275	140.425	207.1	236.9
	4	88.925	106.5	167.825	166.575	200.2	238.45	383.75
	4	83.375	102.325	156.775	183.225	179.375	213.4	415
	4	84.525	106.075	145.975	168.1	181.825	199.975	406.75
	4	87.675	101.55	137.425	178.025	193.45	248.325	352.5
Results													Results													Results													Results
ANOVA													ANOVA													ANOVA													ANOVA
ANOVA - V0.75h													ANOVA - V1.5h													ANOVA - V3h													ANOVA - V6h
Cases		Sum of Squares		df		Mean Square		F		p			Cases		Sum of Squares		df		Mean Square		F		p			Cases		Sum of Squares		df		Mean Square		F		p			Cases		Sum of Squares		df		Mean Square		F		p
Cu_µg_gFW_AG		15667.2		3		5222.4		507.173		< .001			Cu_µg_gFW_AG		20083.2		3		6694.41		448.823		< .001			Cu_ug_gFW_AG		42621.4		3		14207.1		288.154		< .001			Cu_µg_gFW_AG		63897.3		3		21299.1		596.337		< .001
Residual		123.565		12		10.297							Residual		178.986		12		14.915							Residual		591.647		12		49.304							Residual		428.598		12		35.717
Note. Type III Sum of Squares													Note. Type III Sum of Squares													Note. Type III Sum of Squares													Note. Type III Sum of Squares
Post Hoc Tests													Post Hoc Tests													Post Hoc Tests													Post Hoc Tests
Post Hoc Comparisons - Cu_µg_gFW_AG													Post Hoc Comparisons - Cu_µg_gFW_AG													Post Hoc Comparisons - Cu_ug_gFW_AG													Post Hoc Comparisons - Cu_µg_gFW_AG
				Mean Difference		SE		t		p tukey							Mean Difference		SE		t		p tukey							Mean Difference		SE		t		p tukey							Mean Difference		SE		t		p tukey
1		2		-81.338		2.269		-35.847		< .001			1		2		-82.294		2.731		-30.134		< .001			1		2		-102.037		4.965		-20.551		< .001			1		2		-144.725		4.226		-34.247		< .001
		3		-37.388		2.269		-16.477		< .001					3		-56.288		2.731		-20.611		< .001					3		-90.456		4.965		-18.219		< .001					3		-113.588		4.226		-26.879		< .001
		4		-67.9		2.269		-29.925		< .001					4		-90.644		2.731		-33.192		< .001					4		-140.869		4.965		-28.372		< .001					4		-162.425		4.226		-38.436		< .001
2		3		43.95		2.269		19.369		< .001			2		3		26.006		2.731		9.523		< .001			2		3		11.581		4.965		2.333		0.145			2		3		31.137		4.226		7.368		< .001
		4		13.438		2.269		5.922		< .001					4		-8.35		2.731		-3.058		0.043					4		-38.831		4.965		-7.821		< .001					4		-17.7		4.226		-4.188		0.006
3		4		-30.512		2.269		-13.447		< .001			3		4		-34.356		2.731		-12.581		< .001			3		4		-50.413		4.965		-10.153		< .001			3		4		-48.837		4.226		-11.557		< .001
Dunnett Post Hoc Comparisons - Cu_µg_gFW_AG													Dunnett Post Hoc Comparisons - Cu_µg_gFW_AG													Dunnett Post Hoc Comparisons - Cu_ug_gFW_AG													Dunnett Post Hoc Comparisons - Cu_µg_gFW_AG
		Mean Difference		SE		t		p dunnett							Mean Difference		SE		t		p dunnett							Mean Difference		SE		t		p dunnett							Mean Difference		SE		t		p dunnett
2020-02-01		81.338		2.269		35.847		< .001					2020-02-01		82.294		2.731		30.134		< .001					2020-02-01		102.037		4.965		20.551		< .001					2020-02-01		144.725		4.226		34.247		< .001
2020-03-01		37.388		2.269		16.477		< .001					2020-03-01		56.288		2.731		20.611		< .001					2020-03-01		90.456		4.965		18.219		< .001					2020-03-01		113.588		4.226		26.879		< .001
2020-04-01		67.9		2.269		29.925		< .001					2020-04-01		90.644		2.731		33.192		< .001					2020-04-01		140.869		4.965		28.372		< .001					2020-04-01		162.425		4.226		38.436		< .001
Descriptives													Descriptives													Descriptives													Descriptives
Descriptives - V0.75h													Descriptives - V1.5h													Descriptives - V3h													Descriptives - V6h
Cu_µg_gFW_AG		Mean		SD		N							Cu_µg_gFW_AG		Mean		SD		N							Cu_ug_gFW_AG		Mean		SD		N							Cu_µg_gFW_AG		Mean		SD		N
1		18.225		2.474		4							1		13.469		0.532		4							1		11.131		1.017		4							1		11.556		0.761		4
2		99.563		4.604		4							2		95.763		5.307		4							2		113.169		3.073		4							2		156.281		6.348		4
3		55.612		2.66		4							3		69.756		4.978		4							3		101.588		3.57		4							3		125.144		6.185		4
4		86.125		2.605		4							4		104.112		2.537		4							4		152		13.19		4							4		173.981		7.984		4

## Sheet: Cu_µg_gFW_AN
											Experimental scheme
										1	Control
		t(h)								2	Cu (100 µM CuSO4 or 6.4 mg Cu/L)
	Cu_µg_gFW_AN	0.75h	1.5h	3h	6h	12h	24h	48h		3	Cu + 10 mg/L DOCAG
	1	21.35	14.225	9.625	10.975	17.625	9.7	13.775		4	Cu + 100 mg/L DOCAG
	1	17.825	12.975	11.65	12.25	15.375	12.875	17.275
	1	15.325	13.35	11.825	12.175	16.775	10.125	13.4
	1	18.4	13.325	11.425	10.825	17.575	10.625	15.325
	2	103.375	96	114.275	161.75	197.25	224.05	397.25
	2	98.875	98.1	113.8	148.175	193.45	275.5	404.25
	2	93.325	88.325	115.85	160.9	177.3	298	374.5
	2	102.675	100.625	108.75	154.3	191.775	282.5	360
	3	64.725	72.775	82.95	111.75	138.4	132.2	186.9
	3	55.4	73.175	96.25	110.825	131.5	137.275	197.475
	3	62.275	91.625	93.9	120.175	122.95	155.1	189.65
	3	60.6	86.25	100.025	118.25	123.675	161.375	178.675
	4	96.525	108.775	152.45	159.575	224.675	310	351.25
	4	89.7	105.675	163.35	175.25	205.25	324.5	374
	4	85.625	107.15	164.425	178.675	198.475	341	320.25
	4	81.5	88.125	148.7	173.025	202.05	303.75	340.25
Results													Results													Results													Results
ANOVA													ANOVA													ANOVA													ANOVA
ANOVA - V0.75h													ANOVA - V1.5h													ANOVA - V3h													ANOVA - V6h
Cases		Sum of Squares		df		Mean Square		F		p			Cases		Sum of Squares		df		Mean Square		F		p			Cases		Sum of Squares		df		Mean Square		F		p			Cases		Sum of Squares		df		Mean Square		F		p
Cu_µg_gFW_AN		15733.4		3		5244.47		249.995		< .001			Cu_µg_gFW_AN		19966		3		6655.34		126.296		< .001			Cu_µg_gFW_AN		44932.1		3		14977.4		475.871		< .001			Cu_µg_gFW_AN		62419.8		3		20806.6		627.799		< .001
Residual		251.74		12		20.978							Residual		632.358		12		52.697							Residual		377.683		12		31.474							Residual		397.705		12		33.142
Note. Type III Sum of Squares													Note. Type III Sum of Squares													Note. Type III Sum of Squares													Note. Type III Sum of Squares
Post Hoc Tests													Post Hoc Tests													Post Hoc Tests													Post Hoc Tests
Post Hoc Comparisons - Cu_µg_gFW_AN													Post Hoc Comparisons - Cu_µg_gFW_AN													Post Hoc Comparisons - Cu_µg_gFW_AN													Post Hoc Comparisons - Cu_µg_gFW_AN
				Mean Difference		SE		t		p tukey							Mean Difference		SE		t		p tukey							Mean Difference		SE		t		p tukey							Mean Difference		SE		t		p tukey
1		2		-81.338		3.239		-25.114		< .001			1		2		-82.294		5.133		-16.032		< .001			1		2		-102.037		3.967		-25.722		< .001			1		2		-144.725		4.071		-35.552		< .001
		3		-42.525		3.239		-13.13		< .001					3		-67.487		5.133		-13.148		< .001					3		-82.15		3.967		-20.709		< .001					3		-103.694		4.071		-25.473		< .001
		4		-70.112		3.239		-21.648		< .001					4		-88.963		5.133		-17.331		< .001					4		-146.1		3.967		-36.829		< .001					4		-160.075		4.071		-39.323		< .001
2		3		38.813		3.239		11.984		< .001			2		3		14.806		5.133		2.884		0.058			2		3		19.887		3.967		5.013		0.001			2		3		41.031		4.071		10.08		< .001
		4		11.225		3.239		3.466		0.021					4		-6.669		5.133		-1.299		0.581					4		-44.063		3.967		-11.107		< .001					4		-15.35		4.071		-3.771		0.012
3		4		-27.587		3.239		-8.518		< .001			3		4		-21.475		5.133		-4.184		0.006			3		4		-63.95		3.967		-16.121		< .001			3		4		-56.381		4.071		-13.85		< .001
Dunnett Post Hoc Comparisons - Cu_µg_gFW_AN													Dunnett Post Hoc Comparisons - Cu_µg_gFW_AN													Dunnett Post Hoc Comparisons - Cu_µg_gFW_AN													Dunnett Post Hoc Comparisons - Cu_µg_gFW_AN
		Mean Difference		SE		t		p dunnett							Mean Difference		SE		t		p dunnett							Mean Difference		SE		t		p dunnett							Mean Difference		SE		t		p dunnett
2020-02-01		81.338		3.239		25.114		< .001					2020-02-01		82.294		5.133		16.032		< .001					2020-02-01		102.037		3.967		25.722		< .001					2020-02-01		144.725		4.071		35.552		< .001
2020-03-01		42.525		3.239		13.13		< .001					2020-03-01		67.487		5.133		13.148		< .001					2020-03-01		82.15		3.967		20.709		< .001					2020-03-01		103.694		4.071		25.473		< .001
2020-04-01		70.112		3.239		21.648		< .001					2020-04-01		88.963		5.133		17.331		< .001					2020-04-01		146.1		3.967		36.829		< .001					2020-04-01		160.075		4.071		39.323		< .001
Descriptives													Descriptives													Descriptives													Descriptives
Descriptives - V0.75h													Descriptives - V1.5h													Descriptives - V3h													Descriptives - V6h
Cu_µg_gFW_AN		Mean		SD		N							Cu_µg_gFW_AN		Mean		SD		N							Cu_µg_gFW_AN		Mean		SD		N							Cu_µg_gFW_AN		Mean		SD		N
1		18.225		2.474		4							1		13.469		0.532		4							1		11.131		1.017		4							1		11.556		0.761		4
2		99.563		4.604		4							2		95.763		5.307		4							2		113.169		3.073		4							2		156.281		6.348		4
3		60.75		3.948		4							3		80.956		9.475		4							3		93.281		7.335		4							3		115.25		4.658		4
4		88.338		6.403		4							4		102.431		9.621		4							4		157.231		7.849		4							4		171.631		8.367		4
