# Supplementary material for: Modifying effects of leaf litter extracts from invasive versus native tree species on copper-induced responses in Lemna minor
Source: PeerJ. 2020 Jul 7;8:e9444. doi: 10.7717/peerj.9444 (PMC7350913; doi:10.7717/peerj.9444)
Supplement: Supplemental Information 3 — Concentration of H2O2 in L.minor treated by Cu, DOC or combinations of Cu and DOC of corresponding leaf litter extracts. Plants were incubated in control medium (■), 100 µM Cu (●), 100 mg/L DOC from A. glutinosa or A. negundo (o), and Cu+10 mg/L DOC (▾) or Cu + 100 mg/L DOC (▴). Each value represents mean ± SD (n = 8). Asterisks indicate significant difference from the control at α = 0.05. from the control at α = 0.05. [file peerj-08-9444-s003.xlsx]

## Sheet: H2O2_AG
											Experimental scheme
		t(h)
	H2O2_AG	0.75h	1.5h	3h	6h	12h	24h	48h		1	Control
	1	104.348	99.3289	100.353	87.8307	97.5238	121.591	107.731		2	Cu (100 µM CuSO4 or 6.4 mg Cu/L)
	1	101.449	99.3289	98.9399	111.111	102.857	79.5455	101.746		3	Cu + 10 mg/L DOCAG
	1	99.2754	99.3289	104.594	84.6561	101.333	114.773	89.7756		4	Cu + 100 mg/L DOCAG
	1	94.9275	102.013	96.1131	116.402	98.2857	84.0909	100.748		5	100 mg/L DOCAG
	1	102.517	100.271	96.9853	108.277	98.4726	110.671	102.935
	1	97.7192	99.8325	98.7424	95.3674	93.5716	95.3186	97.1275
	1	101.362	102.564	104.574	91.1824	107.657	103.274	109.58
	1	98.4017	97.3329	99.6982	105.173	100.299	90.7366	90.3572
	2	84.058	98.434	228.975	142.857	107.429	136.364	135.661
	2	83.3333	93.9597	223.322	133.333	111.238	137.5	133.666
	2	81.1594	88.5906	212.014	130.159	102.095	139.773	145.636
	2	81.1594	88.5906	216.254	135.45	103.619	138.636	129.676
	2	82.1592	90.3628	219.607	140.183	109.359	141.285	138.179
	2	83.7296	96.7311	226.817	138.741	106.359	143.649	142.568
	2	81.7436	89.1734	220.16	136.749	105.525	139.549	143.283
	2	83.9439	92.5805	217.63	132.763	103.954	140.523	130.265
	3	110.87	110.067	216.254	137.566	86.0952	144.318	134.663
	3	106.522	101.119	210.601	130.159	88.3809	150	133.666
	3	95.6522	101.119	204.947	119.577	87.6191	140.909	134.663
	3	100.725	105.593	220.495	134.392	86.0952	151.136	138.653
	3	106.509	106.538	218.511	135.285	85.9314	148.318	136.528
	3	98.3716	104.588	212.741	132.242	84.2586	147.315	138.205
	3	103.583	100.393	219.615	120.996	86.7453	151.773	133.733
	3	104.937	103.943	208.447	125.823	88.0643	148.737	137.268
	4	97.1014	84.1163	226.148	108.995	80	135.227	153.616
	4	82.6087	97.5392	223.322	114.286	81.5238	157.955	163.591
	4	90.5797	95.7494	227.562	112.169	76.9524	136.364	144.638
	4	98.5507	96.6446	226.148	120.635	79.2381	150	147.631
	4	89.4169	96.2385	228.183	116.163	82.9182	143.827	157.954
	4	92.8126	93.5081	225.391	119.274	78.3658	150.932	159.605
	4	96.7347	90.7619	226.846	110.418	79.4279	139.207	146.491
	4	95.6414	94.4929	222.357	116.2	77.8231	148.741	145.618
	5	100	160.179	226.148	114.286	146.734	114.056	84.4575
	5	86.2319	148.546	207.774	120	136.683	109.237	78.5924
	5	105.072	143.177	206.36	110.476	129.648	101.205	86.217
	5	88.4058	147.651	212.014	140	141.709	112.45	85.044
	5	103.23	153.716	215.182	129.411	138.746	110.654	85.6358
	5	92.5812	142.494	220.537	113.508	139.341	112.497	82.2584
	5	87.4927	146.714	209.716	134.847	140.61	109.565	85.1298
	5	90.5917	157.593	216.882	130.121	143.916	103.473	80.5387
Results													Results													Results													Results
ANOVA													ANOVA													ANOVA													ANOVA
ANOVA - V0.75h													ANOVA - V1.5h													ANOVA - V3h													ANOVA - V6h
Cases		Sum of Squares		df		Mean Square		F		p			Cases		Sum of Squares		df		Mean Square		F		p			Cases		Sum of Squares		df		Mean Square		F		p			Cases		Sum of Squares		df		Mean Square		F		p
H2O2_AG		2016.11		4		504.028		21.244		< .001			H2O2_AG		18370.1		4		4592.52		256.185		< .001			H2O2_AG		90864.9		4		22716.2		924.655		< .001			H2O2_AG		6360.8		4		1590.2		23.476		< .001
Residual		830.38		35		23.725							Residual		627.429		35		17.927							Residual		859.854		35		24.567							Residual		2370.84		35		67.738
Note. Type III Sum of Squares													Note. Type III Sum of Squares													Note. Type III Sum of Squares													Note. Type III Sum of Squares
Post Hoc Tests													Post Hoc Tests													Post Hoc Tests													Post Hoc Tests
Post Hoc Comparisons - H2O2_AG													Post Hoc Comparisons - H2O2_AG													Post Hoc Comparisons - H2O2_AG													Post Hoc Comparisons - H2O2_AG
				Mean Difference		SE		t		p tukey							Mean Difference		SE		t		p tukey							Mean Difference		SE		t		p tukey							Mean Difference		SE		t		p tukey
1		2		17.339		2.435		7.12		< .001			1		2		7.697		2.117		3.636		0.007			1		2		-120.597		2.478		-48.662		< .001			1		2		-36.279		4.115		-8.816		< .001
		3		-3.396		2.435		-1.394		0.635					3		-4.17		2.117		-1.97		0.301					3		-113.951		2.478		-45.98		< .001					3		-29.505		4.115		-7.17		< .001
		4		7.069		2.435		2.903		0.047					4		6.369		2.117		3.008		0.037					4		-125.745		2.478		-50.739		< .001					4		-14.768		4.115		-3.589		0.008
		5		5.799		2.435		2.381		0.144					5		-50.009		2.117		-23.623		< .001					5		-114.327		2.478		-46.132		< .001					5		-24.081		4.115		-5.852		< .001
2		3		-20.735		2.435		-8.514		< .001			2		3		-11.867		2.117		-5.606		< .001			2		3		6.646		2.478		2.682		0.077			2		3		6.774		4.115		1.646		0.479
		4		-10.27		2.435		-4.217		0.001					4		-1.329		2.117		-0.628		0.97					4		-5.147		2.478		-2.077		0.253					4		21.512		4.115		5.227		< .001
		5		-11.54		2.435		-4.738		< .001					5		-57.706		2.117		-27.258		< .001					5		6.271		2.478		2.53		0.107					5		12.198		4.115		2.964		0.041
3		4		10.465		2.435		4.297		0.001			3		4		10.538		2.117		4.978		< .001			3		4		-11.793		2.478		-4.759		< .001			3		4		14.737		4.115		3.581		0.009
		5		9.195		2.435		3.776		0.005					5		-45.839		2.117		-21.653		< .001					5		-0.375		2.478		-0.152		1					5		5.424		4.115		1.318		0.682
4		5		-1.27		2.435		-0.521		0.985			4		5		-56.377		2.117		-26.631		< .001			4		5		11.418		2.478		4.607		< .001			4		5		-9.314		4.115		-2.263		0.181
Dunnett Post Hoc Comparisons - H2O2_AG													Dunnett Post Hoc Comparisons - H2O2_AG													Dunnett Post Hoc Comparisons - H2O2_AG													Dunnett Post Hoc Comparisons - H2O2_AG
		Mean Difference		SE		t		p dunnett							Mean Difference		SE		t		p dunnett							Mean Difference		SE		t		p dunnett							Mean Difference		SE		t		p dunnett
1--2		-17.339		2.435		-7.12		< .001					1--2		-7.697		2.117		-3.636		0.003					1--2		120.597		2.478		48.662		< .001					1--2		36.279		4.115		8.816		< .001
1--3		3.396		2.435		1.394		0.446					1--3		4.17		2.117		1.97		0.171					1--3		113.951		2.478		45.98		< .001					1--3		29.505		4.115		7.17		< .001
1--4		-7.069		2.435		-2.903		0.022					1--4		-6.369		2.117		-3.008		0.017					1--4		125.745		2.478		50.739		< .001					1--4		14.768		4.115		3.589		0.004
1--5		-5.799		2.435		-2.381		0.074					1--5		50.009		2.117		23.623		< .001					1--5		114.327		2.478		46.132		< .001					1--5		24.081		4.115		5.852		< .001
Descriptives													Descriptives													Descriptives													Descriptives
Descriptives - V0.75h													Descriptives - V1.5h													Descriptives - V3h													Descriptives - V6h
H2O2_AG		Mean		SD		N							H2O2_AG		Mean		SD		N							H2O2_AG		Mean		SD		N							H2O2_AG		Mean		SD		N
1		100		3.005		8							1		100		1.656		8							1		100		3.143		8							1		100		11.775		8
2		82.661		1.242		8							2		92.303		3.801		8							2		220.597		5.591		8							2		136.279		4.209		8
3		103.396		4.929		8							3		104.17		3.285		8							3		213.951		5.67		8							3		129.505		6.705		8
4		92.931		5.281		8							4		93.631		4.394		8							4		225.745		2.009		8							4		114.768		4.105		8
5		94.201		7.474		8							5		150.009		6.507		8							5		214.327		6.746		8							5		124.081		10.978		8

## Sheet: H2O2_AN
											Experimental scheme
		t(h)
	H2O2_AN	0.75h	1.5h	3h	6h	12h	24h	48h		1	Control
	1	104.348	99.3289	100.353	87.8307	97.5238	121.591	107.731		2	Cu (100 µM CuSO4 or 6.4 mg Cu/L)
	1	101.449	99.3289	98.9399	111.111	102.857	79.5455	101.746		3	Cu + 10 mg/L DOCAN
	1	99.2754	99.3289	104.594	84.6561	101.333	114.773	89.7756		4	Cu + 100 mg/L DOCAN
	1	94.9275	102.013	96.1131	116.402	98.2857	84.0909	100.748		5	100 mg/L DOCAN
	1	102.517	100.271	96.9853	108.277	98.4726	110.671	102.935
	1	97.7192	99.8325	98.7424	95.3674	93.5716	95.3186	97.1275
	1	101.362	102.564	104.574	91.1824	107.657	103.274	109.58
	1	98.4017	97.3329	99.6982	105.173	100.299	90.7366	90.3572
	2	84.058	98.434	228.975	142.857	107.429	136.364	135.661
	2	83.3333	93.9597	223.322	133.333	111.238	137.5	133.666
	2	81.1594	88.5906	212.014	130.159	102.095	139.773	145.636
	2	81.1594	88.5906	216.254	135.45	103.619	138.636	129.676
	2	82.1592	90.3628	219.607	140.183	109.359	141.285	138.179
	2	83.7296	96.7311	226.817	138.741	106.359	143.649	142.568
	2	81.7436	89.1734	220.16	136.749	105.525	139.549	143.283
	2	83.9439	92.5805	217.63	132.763	103.954	140.523	130.265
	3	97.8261	106.488	243.11	111.111	73.1429	167.045	125.686
	3	96.3768	104.698	261.484	119.577	89.1429	179.545	139.651
	3	92.029	103.803	255.83	110.053	88.3809	176.136	143.641
	3	90.5797	102.908	238.869	115.344	89.1429	165.909	137.656
	3	96.2491	101.885	258.105	118.592	87.6154	180.047	131.389
	3	94.8272	105.582	249.341	114.853	89.3574	178.316	128.694
	3	98.1597	104.71	257.369	113.489	79.1388	181.208	137.491
	3	91.8648	102.837	241.667	109.632	86.2492	170.395	138.794
	4	94.2029	109.172	233.216	125.926	112.762	129.545	184.539
	4	100	104.698	251.59	133.333	105.143	130.682	173.566
	4	107.246	103.803	240.283	129.101	108.19	131.818	157.606
	4	97.1014	106.488	237.456	128.042	111.238	130.682	164.589
	4	104.693	106.228	241.14	130.473	107.844	131.489	157.829
	4	98.7424	105.348	249.377	132.458	110.82	132.248	178.148
	4	101.791	104.017	243.584	127.657	111.663	130.432	180.783
	4	96.382	105.559	242.641	129.471	108.946	131.161	166.248
	5	101.449	125.28	258.657	120	169.821	93.9759	99.7067
	5	107.246	122.595	277.032	117.143	156.522	105.221	80.9384
	5	107.246	116.331	267.138	120	156.522	103.614	103.226
	5	102.899	115.436	257.244	120.952	157.545	98.7952	89.1496
	5	100.783	119.148	263.71	118.693	158.106	104.712	88.4725
	5	105.265	124.335	267.951	119.615	160.711	98.7546	102.524
	5	103.446	118.631	268.417	120.004	159.471	101.549	87.6432
	5	104.951	117.702	264.753	118.758	160.279	102.573	97.1336
Results													Results													Results													Results
ANOVA													ANOVA													ANOVA													ANOVA
ANOVA - V0.75h													ANOVA - V1.5h													ANOVA - V3h													ANOVA - V6h
Cases		Sum of Squares		df		Mean Square		F		p			Cases		Sum of Squares		df		Mean Square		F		p			Cases		Sum of Squares		df		Mean Square		F		p			Cases		Sum of Squares		df		Mean Square		F		p
H2O2_AN		2222.24		4		555.561		62.871		< .001			H2O2_AN		3269.04		4		817.26		113.045		< .001			H2O2_AN		142733		4		35683.2		939.618		< .001			H2O2_AN		6333.35		4		1583.34		44.52		< .001
Residual		309.277		35		8.836							Residual		253.033		35		7.23							Residual		1329.17		35		37.976							Residual		1244.77		35		35.565
Note. Type III Sum of Squares													Note. Type III Sum of Squares													Note. Type III Sum of Squares													Note. Type III Sum of Squares
Post Hoc Tests													Post Hoc Tests													Post Hoc Tests													Post Hoc Tests
Post Hoc Comparisons - H2O2_AN													Post Hoc Comparisons - H2O2_AN													Post Hoc Comparisons - H2O2_AN													Post Hoc Comparisons - H2O2_AN
				Mean Difference		SE		t		p tukey							Mean Difference		SE		t		p tukey							Mean Difference		SE		t		p tukey							Mean Difference		SE		t		p tukey
1		2		17.339		1.486		11.666		< .001			1		2		7.697		1.344		5.725		< .001			1		2		-120.597		3.081		-39.139		< .001			1		2		-36.279		2.982		-12.167		< .001
		3		5.261		1.486		3.54		0.01					3		-4.114		1.344		-3.06		0.032					3		-150.722		3.081		-48.916		< .001					3		-14.081		2.982		-4.722		< .001
		4		-0.02		1.486		-0.013		1					4		-5.664		1.344		-4.213		0.001					4		-142.411		3.081		-46.219		< .001					4		-29.558		2.982		-9.913		< .001
		5		-4.161		1.486		-2.799		0.059					5		-19.932		1.344		-14.826		< .001					5		-165.613		3.081		-53.749		< .001					5		-19.396		2.982		-6.505		< .001
2		3		-12.078		1.486		-8.126		< .001			2		3		-11.811		1.344		-8.785		< .001			2		3		-30.125		3.081		-9.777		< .001			2		3		22.198		2.982		7.444		< .001
		4		-17.359		1.486		-11.679		< .001					4		-13.361		1.344		-9.939		< .001					4		-21.813		3.081		-7.079		< .001					4		6.722		2.982		2.254		0.184
		5		-21.5		1.486		-14.465		< .001					5		-27.629		1.344		-20.552		< .001					5		-45.015		3.081		-14.609		< .001					5		16.884		2.982		5.662		< .001
3		4		-5.281		1.486		-3.553		0.009			3		4		-1.55		1.344		-1.153		0.777			3		4		8.311		3.081		2.697		0.075			3		4		-15.476		2.982		-5.19		< .001
		5		-9.422		1.486		-6.339		< .001					5		-15.818		1.344		-11.766		< .001					5		-14.891		3.081		-4.833		< .001					5		-5.314		2.982		-1.782		0.4
4		5		-4.141		1.486		-2.786		0.061			4		5		-14.268		1.344		-10.613		< .001			4		5		-23.202		3.081		-7.53		< .001			4		5		10.162		2.982		3.408		0.013
Dunnett Post Hoc Comparisons - H2O2_AN													Dunnett Post Hoc Comparisons - H2O2_AN													Dunnett Post Hoc Comparisons - H2O2_AN													Dunnett Post Hoc Comparisons - H2O2_AN
		Mean Difference		SE		t		p dunnett							Mean Difference		SE		t		p dunnett							Mean Difference		SE		t		p dunnett							Mean Difference		SE		t		p dunnett
1--2		-17.339		1.486		-11.666		< .001					1--2		-7.697		1.344		-5.725		< .001					1--2		120.597		3.081		39.139		< .001					1--2		36.279		2.982		12.167		< .001
1--3		-5.261		1.486		-3.54		0.004					1--3		4.114		1.344		3.06		0.015					1--3		150.722		3.081		48.916		< .001					1--3		14.081		2.982		4.722		< .001
1--4		0.02		1.486		0.013		1					1--4		5.664		1.344		4.213		< .001					1--4		142.411		3.081		46.219		< .001					1--4		29.558		2.982		9.913		< .001
1--5		4.161		1.486		2.799		0.028					1--5		19.932		1.344		14.826		< .001					1--5		165.613		3.081		53.749		< .001					1--5		19.396		2.982		6.505		< .001
Descriptives													Descriptives													Descriptives													Descriptives
Descriptives - V0.75h													Descriptives - V1.5h													Descriptives - V3h													Descriptives - V6h
H2O2_AN		Mean		SD		N							H2O2_AN		Mean		SD		N							H2O2_AN		Mean		SD		N							H2O2_AN		Mean		SD		N
1		100		3.005		8							1		100		1.656		8							1		100		3.143		8							1		100		11.775		8
2		82.661		1.242		8							2		92.303		3.801		8							2		220.597		5.591		8							2		136.279		4.209		8
3		94.739		2.906		8							3		104.114		1.542		8							3		250.722		8.643		8							3		114.081		3.74		8
4		100.02		4.382		8							4		105.664		1.712		8							4		242.411		5.97		8							4		129.558		2.473		8
5		104.161		2.442		8							5		119.932		3.694		8							5		265.613		6.197		8							5		119.396		1.168		8
