# Supplementary material for: Modifying effects of leaf litter extracts from invasive versus native tree species on copper-induced responses in Lemna minor
Source: PeerJ. 2020 Jul 7;8:e9444. doi: 10.7717/peerj.9444 (PMC7350913; doi:10.7717/peerj.9444)
Supplement: Supplemental Information 4 — Lipid peroxidation expressed as MDA concentration in L.minor treated by Cu, DOC or combinations of Cu and DOC from A. glutinosa or A.negundo leaf litter extracts. Plants were incubated in control medium (■), 100 µM Cu (●), 100 mg/L DOC (o), and Cu+10 mg/L DOC (▾) or Cu + 100 mg/L DOC (▴). Each value represents mean ± SD (n = 8). Asterisks indicate significant difference from the control at α = 0.05. t difference from the control at α = 0.05. [file peerj-08-9444-s004.xlsx]

## Sheet: MDA_AG
											Experimental scheme
		t(h)								1	Control
	MDA_AG	0.75h	1.5h	3h	6h	12h	24h	48h		2	Cu (100 µM CuSO4 or 6.4 mg Cu/L)
	1	100.886	98.4772	100	102.584	101.382	107.029	97.3747		3	Cu + 10 mg/L DOCAG
	1	99.7259	101.523	95.9596	99.4036	102.304	97.0521	95.4654		4	Cu + 100 mg/L DOCAG
	1	99.1618	98.4772	100	98.6084	100.461	95.2381	103.103		5	100 mg/L DOCAG
	1	100.227	101.523	104.04	99.4036	95.8525	100.68	104.057
	1	93.7756	96.3594	96.2587	103.663	94.3784	97.3159	96.9158
	1	105.36	103.697	97.5459	97.3512	103.574	101.357	94.7097
	1	97.4683	101.263	100.759	93.8421	105.787	103.053	104.756
	1	103.396	98.6799	105.436	105.143	96.2608	98.2742	103.619
	2	88.7097	154.822	138.613	131.862	160.989	197.236	197.61
	2	83.4915	148.731	133.637	130.737	160.481	189.509	198.09
	2	87.6495	143.655	138.687	128.214	159.192	187.511	188.548
	2	86.6722	151.269	135.164	131.012	159.559	196.716	193.812
	2	85.4389	149.423	139.282	127.253	161.265	188.062	200.492
	2	86.7157	145.707	137.53	129.754	159.281	189.362	198.348
	2	84.1687	155.928	138.006	132.492	160.118	199.648	190.681
	2	87.5918	152.663	134.582	130.726	162.256	187.492	192.567
	3	107.263	134.01	112.121	98.6084	109.677	137.868	142.243
	3	106.104	132.995	124.242	93.0417	106.912	128.798	135.561
	3	98.3799	132.995	115.152	94.6322	108.756	121.542	136.516
	3	101.743	136.041	119.192	93.837	110.599	126.077	143.198
	3	99.5826	133.284	118.568	95.8242	107.824	129.53	141.741
	3	103.493	137.005	116.378	96.4729	108.666	128.047	138.514
	3	105.423	135.522	123.827	92.7348	108.615	133.791	142.882
	3	102.914	134.763	120.198	97.8212	110.216	130.195	136.726
	4	108.423	132.995	118.182	120.08	141.935	151.474	180.43
	4	111.902	135.025	112.121	115.308	139.171	156.009	189.976
	4	110.465	136.041	128.283	119.284	134.562	163.265	195.704
	4	103.664	137.056	120.202	115.308	133.641	159.637	196.659
	4	110.834	134.107	114.822	118.271	139.571	155.827	182.523
	4	107.349	136.817	117.37	117.283	132.618	164.735	192.825
	4	104.188	136.292	121.492	116.006	135.487	153.008	195.37
	4	109.167	135.662	124.731	119.439	136.714	158.418	194.728
	5	91.6087	128.934	108.081	95.4274	107.834	106.122	119.332
	5	85.2309	113.706	110.101	91.4513	99.5392	94.3311	118.377
	5	85.8769	120.812	102.02	95.4274	97.6958	100.68	109.785
	5	88.1213	121.827	101.01	92.2465	105.991	102.494	105.967
	5	89.1483	117.165	104.227	90.8723	98.3467	103.248	110.144
	5	87.6431	121.482	109.714	94.7107	105.883	102.572	119.049
	5	86.7186	126.715	106.515	93.1173	102.726	99.5193	116.827
	5	90.3376	120.285	103.258	94.7287	103.376	103.772	114.769
Results													Results													Results													Results
ANOVA													ANOVA													ANOVA													ANOVA
ANOVA - V0.75h													ANOVA - V1.5h													ANOVA - V3h													ANOVA - V6h
Cases		Sum of Squares		df		Mean Square		F		p			Cases		Sum of Squares		df		Mean Square		F		p			Cases		Sum of Squares		df		Mean Square		F		p			Cases		Sum of Squares		df		Mean Square		F		p
MDA_AG		2933.19		4		733.297		92.965		< .001			MDA_AG		11384.7		4		2846.16		276.634		< .001			MDA_AG		6581.73		4		1645.43		112.298		< .001			MDA_AG		8156.93		4		2039.23		359.495		< .001
Residual		276.075		35		7.888							Residual		360.1		35		10.289							Residual		512.832		35		14.652							Residual		198.537		35		5.672
Note. Type III Sum of Squares													Note. Type III Sum of Squares													Note. Type III Sum of Squares													Note. Type III Sum of Squares
Post Hoc Tests													Post Hoc Tests													Post Hoc Tests													Post Hoc Tests
Post Hoc Comparisons - MDA_AG													Post Hoc Comparisons - MDA_AG													Post Hoc Comparisons - MDA_AG													Post Hoc Comparisons - MDA_AG
				Mean Difference		SE		t		p tukey							Mean Difference		SE		t		p tukey							Mean Difference		SE		t		p tukey							Mean Difference		SE		t		p tukey
1		2		13.695		1.404		9.753		< .001			1		2		-50.275		1.604		-31.348		< .001			1		2		-36.938		1.914		-19.299		< .001			1		2		-30.256		1.191		-25.407		< .001
		3		-3.113		1.404		-2.217		0.197					3		-34.577		1.604		-21.559		< .001					3		-18.71		1.914		-9.776		< .001					3		4.628		1.191		3.887		0.004
		4		-8.249		1.404		-5.874		< .001					4		-35.499		1.604		-22.135		< .001					4		-19.65		1.914		-10.267		< .001					4		-17.622		1.191		-14.798		< .001
		5		11.914		1.404		8.484		< .001					5		-21.366		1.604		-13.322		< .001					5		-5.616		1.914		-2.934		0.044					5		6.502		1.191		5.46		< .001
2		3		-16.808		1.404		-11.969		< .001			2		3		15.698		1.604		9.788		< .001			2		3		18.228		1.914		9.524		< .001			2		3		34.885		1.191		29.294		< .001
		4		-21.944		1.404		-15.627		< .001					4		14.776		1.604		9.213		< .001					4		17.287		1.914		9.032		< .001					4		12.634		1.191		10.609		< .001
		5		-1.781		1.404		-1.268		0.712					5		28.909		1.604		18.025		< .001					5		31.322		1.914		16.365		< .001					5		36.759		1.191		30.868		< .001
3		4		-5.136		1.404		-3.658		0.007			3		4		-0.922		1.604		-0.575		0.978			3		4		-0.94		1.914		-0.491		0.988			3		4		-22.251		1.191		-18.685		< .001
		5		15.027		1.404		10.701		< .001					5		13.211		1.604		8.237		< .001					5		13.094		1.914		6.842		< .001					5		1.874		1.191		1.574		0.524
4		5		20.163		1.404		14.359		< .001			4		5		14.133		1.604		8.812		< .001			4		5		14.034		1.914		7.333		< .001			4		5		24.125		1.191		20.258		< .001
Dunnett Post Hoc Comparisons - MDA_AG													Dunnett Post Hoc Comparisons - MDA_AG													Dunnett Post Hoc Comparisons - MDA_AG													Dunnett Post Hoc Comparisons - MDA_AG
		Mean Difference		SE		t		p dunnett							Mean Difference		SE		t		p dunnett							Mean Difference		SE		t		p dunnett							Mean Difference		SE		t		p dunnett
1--2		-13.695		1.404		-9.753		< .001					1--2		50.275		1.604		31.348		< .001					1--2		36.938		1.914		19.299		< .001					1--2		30.256		1.191		25.407		< .001
1--3		3.113		1.404		2.217		0.105					1--3		34.577		1.604		21.559		< .001					1--3		18.71		1.914		9.776		< .001					1--3		-4.628		1.191		-3.887		0.002
1--4		8.249		1.404		5.874		< .001					1--4		35.499		1.604		22.135		< .001					1--4		19.65		1.914		10.267		< .001					1--4		17.622		1.191		14.798		< .001
1--5		-11.914		1.404		-8.484		< .001					1--5		21.366		1.604		13.322		< .001					1--5		5.616		1.914		2.934		0.02					1--5		-6.502		1.191		-5.46		< .001
Descriptives													Descriptives													Descriptives													Descriptives
Descriptives - V0.75h													Descriptives - V1.5h													Descriptives - V3h													Descriptives - V6h
MDA_AG		Mean		SD		N							MDA_AG		Mean		SD		N							MDA_AG		Mean		SD		N							MDA_AG		Mean		SD		N
1		100		3.526		8							1		100		2.377		8							1		100		3.439		8							1		100		3.667		8
2		86.305		1.804		8							2		150.275		4.262		8							2		136.938		2.153		8							2		130.256		1.774		8
3		103.113		3.127		8							3		134.577		1.51		8							3		118.71		4.154		8							3		95.372		2.177		8
4		108.249		3.027		8							4		135.499		1.391		8							4		119.65		5.229		8							4		117.622		1.926		8
5		88.086		2.194		8							5		121.366		4.839		8							5		105.616		3.493		8							5		93.498		1.821		8

## Sheet: MDA_AN
											Experimental scheme
	MDA_AN	0.75h	1.5h	3h	6h	12h	24h	48h		1	Control
	1	100.886	98.4772	96.5517	102.564	98.4772	98.9583	99.7625		2	Cu (100 µM CuSO4 or 6.4 mg Cu/L)
	1	99.7259	101.523	103.448	95.1049	101.523	97.9167	101.663		3	Cu + 10 mg/L DOCAN
	1	99.1618	98.4772	100.493	101.632	98.4772	95.8333	97.8622		4	Cu + 100 mg/L DOCAN
	1	100.227	101.523	99.5074	100.699	101.523	107.292	100.713		5	100 mg/L DOCAN
	1	101.963	95.5794	104.266	103.451	99.4658	95.8227	101.358
	1	104.259	102.464	95.3564	96.3683	97.6439	97.3683	98.2473
	1	96.4235	104.308	103.532	101.936	96.2588	100.576	104.108
	1	97.3553	97.6486	95.8459	98.2449	106.632	106.234	96.2863
	2	88.7097	154.822	138.613	131.862	160.989	197.236	197.61
	2	83.4915	148.731	133.637	130.737	160.481	189.509	198.09
	2	87.6495	143.655	138.687	128.214	159.192	187.511	188.548
	2	86.6722	151.269	135.164	131.012	159.559	196.716	193.812
	2	85.4389	149.423	139.282	127.253	161.265	188.062	200.492
	2	86.7157	145.707	137.53	129.754	159.281	189.362	198.348
	2	84.1687	155.928	138.006	132.492	160.118	199.648	190.681
	2	87.5918	152.663	134.582	130.726	162.256	187.492	192.567
	3	107.263	142.132	115.271	128.671	157.36	184.375	198.575
	3	106.104	136.041	118.227	124.009	156.345	173.958	197.625
	3	98.3799	151.269	113.3	124.732	154.315	181.25	192.874
	3	101.743	141.714	116.256	121.212	161.421	184.375	190.024
	3	105.46	138.493	114.264	123.437	155.648	183.318	196.304
	3	100.831	148.932	117.852	127.822	158.832	179.885	197.482
	3	104.648	143.598	118.064	128.026	160.35	175.135	194.357
	3	110.571	140.159	116.397	122.183	157.369	182.592	195.401
	4	108.423	141.117	121.182	124.942	167.513	182.292	207.126
	4	111.902	131.98	119.212	133.333	170.558	177.083	200.475
	4	110.465	141.117	126.108	129.604	175.635	187.5	198.575
	4	103.664	149.239	123.153	127.739	172.589	184.375	189.074
	4	106.35	143.104	125.358	128.358	169.237	183.025	192.536
	4	107.227	144.267	122.386	127.643	173.74	186.239	199.43
	4	109.168	137.347	120.286	130.886	172.418	180.741	204.746
	4	110.338	147.633	124.88	132.696	170.857	181.632	203.693
	5	91.6087	126.904	103.448	106.294	111.675	116.667	105.463
	5	85.2309	125.888	99.5074	107.226	113.706	110.417	110.214
	5	85.8769	117.767	101.478	112.821	111.675	105.208	104.513
	5	88.1213	124.873	100.493	101.632	116.751	109.375	114.014
	5	89.7412	120.349	101.636	108.336	110.963	110.532	111.211
	5	87.9635	116.753	100.795	109.821	112.249	114.359	108.729
	5	90.1482	127.682	100.319	104.915	114.618	108.916	109.886
	5	91.0172	124.398	101.896	107.529	113.049	107.714	112.468
Results													Results													Results													Results
ANOVA													ANOVA													ANOVA													ANOVA
ANOVA - V0.75h													ANOVA - V1.5h													ANOVA - V3h													ANOVA - V6h
Cases		Sum of Squares		df		Mean Square		F		p			Cases		Sum of Squares		df		Mean Square		F		p			Cases		Sum of Squares		df		Mean Square		F		p			Cases		Sum of Squares		df		Mean Square		F		p
MDA_AN		3006.08		4		751.519		101.429		< .001			MDA_AN		13223		4		3305.74		163.561		< .001			MDA_AN		7698.78		4		1924.7		331.074		< .001			MDA_AN		6132.6		4		1533.15		194.27		< .001
Residual		259.326		35		7.409							Residual		707.388		35		20.211							Residual		203.472		35		5.813							Residual		276.215		35		7.892
Note. Type III Sum of Squares													Note. Type III Sum of Squares													Note. Type III Sum of Squares													Note. Type III Sum of Squares
Post Hoc Tests													Post Hoc Tests													Post Hoc Tests													Post Hoc Tests
Post Hoc Comparisons - MDA_AN													Post Hoc Comparisons - MDA_AN													Post Hoc Comparisons - MDA_AN													Post Hoc Comparisons - MDA_AN
				Mean Difference		SE		t		p tukey							Mean Difference		SE		t		p tukey							Mean Difference		SE		t		p tukey							Mean Difference		SE		t		p tukey
1		2		13.695		1.361		10.063		< .001			1		2		-50.275		2.248		-22.366		< .001			1		2		-37.063		1.206		-30.743		< .001			1		2		-30.256		1.405		-21.541		< .001
		3		-4.375		1.361		-3.215		0.022					3		-42.792		2.248		-19.037		< .001					3		-16.329		1.206		-13.545		< .001					3		-25.012		1.405		-17.807		< .001
		4		-8.442		1.361		-6.203		< .001					4		-41.975		2.248		-18.674		< .001					4		-22.946		1.206		-19.033		< .001					4		-29.4		1.405		-20.931		< .001
		5		11.287		1.361		8.293		< .001					5		-23.077		2.248		-10.266		< .001					5		-1.321		1.206		-1.096		0.807					5		-7.322		1.405		-5.213		< .001
2		3		-18.07		1.361		-13.277		< .001			2		3		7.483		2.248		3.329		0.017			2		3		20.734		1.206		17.198		< .001			2		3		5.245		1.405		3.734		0.006
		4		-22.137		1.361		-16.265		< .001					4		8.299		2.248		3.692		0.006					4		14.117		1.206		11.71		< .001					4		0.856		1.405		0.61		0.973
		5		-2.409		1.361		-1.77		0.407					5		27.198		2.248		12.1		< .001					5		35.741		1.206		29.647		< .001					5		22.935		1.405		16.328		< .001
3		4		-4.067		1.361		-2.988		0.038			3		4		0.817		2.248		0.363		0.996			3		4		-6.617		1.206		-5.489		< .001			3		4		-4.388		1.405		-3.124		0.028
		5		15.662		1.361		11.507		< .001					5		19.716		2.248		8.771		< .001					5		15.008		1.206		12.449		< .001					5		17.69		1.405		12.594		< .001
4		5		19.729		1.361		14.496		< .001			4		5		18.899		2.248		8.408		< .001			4		5		21.624		1.206		17.937		< .001			4		5		22.078		1.405		15.718		< .001
Dunnett Post Hoc Comparisons - MDA_AN													Dunnett Post Hoc Comparisons - MDA_AN													Dunnett Post Hoc Comparisons - MDA_AN													Dunnett Post Hoc Comparisons - MDA_AN
		Mean Difference		SE		t		p dunnett							Mean Difference		SE		t		p dunnett							Mean Difference		SE		t		p dunnett							Mean Difference		SE		t		p dunnett
1--2		-13.695		1.361		-10.063		< .001					1--2		50.275		2.248		22.366		< .001					1--2		37.063		1.206		30.743		< .001					1--2		30.256		1.405		21.541		< .001
1--3		4.375		1.361		3.215		0.01					1--3		42.792		2.248		19.037		< .001					1--3		16.329		1.206		13.545		< .001					1--3		25.012		1.405		17.807		< .001
1--4		8.442		1.361		6.203		< .001					1--4		41.975		2.248		18.674		< .001					1--4		22.946		1.206		19.033		< .001					1--4		29.4		1.405		20.931		< .001
1--5		-11.287		1.361		-8.293		< .001					1--5		23.077		2.248		10.266		< .001					1--5		1.321		1.206		1.096		0.647					1--5		7.322		1.405		5.213		< .001
Descriptives													Descriptives													Descriptives													Descriptives
Descriptives - V0.75h													Descriptives - V1.5h													Descriptives - V3h													Descriptives - V6h
MDA_AN		Mean		SD		N							MDA_AN		Mean		SD		N							MDA_AN		Mean		SD		N							MDA_AN		Mean		SD		N
1		100		2.49		8							1		100		2.903		8							1		99.875		3.657		8							1		100		3.062		8
2		86.305		1.804		8							2		150.275		4.262		8							2		136.938		2.153		8							2		130.256		1.774		8
3		104.375		3.899		8							3		142.792		5.11		8							3		116.204		1.827		8							3		125.012		2.838		8
4		108.442		2.642		8							4		141.975		5.531		8							4		122.821		2.505		8							4		129.4		2.813		8
5		88.713		2.327		8							5		123.077		4.215		8							5		101.196		1.202		8							5		107.322		3.312		8
