# Supplementary material for: Modifying effects of leaf litter extracts from invasive versus native tree species on copper-induced responses in Lemna minor
Source: PeerJ. 2020 Jul 7;8:e9444. doi: 10.7717/peerj.9444 (PMC7350913; doi:10.7717/peerj.9444)
Supplement: Supplemental Information 5 — Activities of catalase (CAT), guaiacol peroxidase (POD), ascorbate peroxidase (APX) and glutathione reductase (GR) in L. minor treated by Cu, DOC of leaf litter extracts from A. glutinosa or A. negundo, and combinations of Cuandthe DOC of respective extracts. Plants were incubated in control medium (■), 100 µM Cu (●), 100 mg/L DOC (o), Cu+10 mg/L DOC (▾) or Cu + 100 mg/L DOC (▴). Each value represents mean ±SD (n = 8). Asterisks indicate significant difference from the control at α = 0.05. [file peerj-08-9444-s005.xlsx]

## Sheet: APX_AG
		t(h)									Experimental scheme
	APX_AG	0.75h	1.5h	3h	6h	12h	24h	48h
	1	98.9424	97.2069	93.3157	95.739	103.711	102.492	96.4097		1	Control
	1	99.421	98.3404	103.486	100.565	97.5584	102.296	105.103		2	Cu (100 µM CuSO4 or 6.4 mg Cu/L)
	1	101.511	102.96	99.1813	101.527	98.545	98.7501	97.7244		3	Cu + 10 mg/L DOCAG
	1	100.125	101.493	104.017	102.169	100.186	96.4627	100.763		4	Cu + 100 mg/L DOCAG
	1	100.349	97.4827	102.494	100.795	101.526	100.919	102.374		5	100 mg/L DOCAG
	1	96.2573	104.363	102.865	101.572	97.5671	104.533	101.522
	1	102.335	102.272	93.3858	98.8726	100.588	97.3972	98.3473
	1	101.058	95.8823	101.255	98.7597	100.318	97.1509	97.7564
	2	97.0944	101.856	99.7257	87.7998	85.705	85.8821	108.187
	2	96.9559	101.842	93.4416	86.5161	86.2512	87.1793	108.338
	2	91.5736	98.468	97.7471	83.5101	82.4427	89.5495	111.625
	2	92.041	99.6249	95.1682	86.1748	85.6175	88.5911	109.188
	2	96.6561	99.7381	98.1618	85.6188	83.9185	86.6185	110.183
	2	93.0087	100.594	97.1152	86.4672	85.9627	87.3253	109.579
	2	90.6847	98.7446	101.649	85.6283	83.6725	88.9064	109.685
	2	94.7783	100.591	96.4313	86.0507	81.0837	88.7312	113.292
	3	94.1916	93.5718	97.9968	79.5903	79.5731	83.7659	102.293
	3	94.5338	96.9713	102.291	77.6961	77.8307	87.4606	110.03
	3	90.3417	99.0951	99.803	88.597	78.7721	85.3138	114.439
	3	92.2288	91.4665	97.7109	85.5075	78.1742	84.6279	108.717
	3	94.4372	97.7261	98.672	86.9341	78.6194	84.6574	108.357
	3	92.5382	99.112	97.7471	81.2833	76.7463	86.3423	112.947
	3	91.3195	93.5721	97.8574	83.5274	79.0578	86.5912	107.482
	3	93.7343	94.8261	98.7345	80.1349	77.1693	85.3749	115.008
	4	95.7249	91.5726	114.278	80.0162	72.9515	99.6148	100.212
	4	92.6511	98.2866	108.429	78.4225	71.5928	87.9484	100.491
	4	92.3914	104.352	88.204	78.6164	71.0696	86.3719	101.706
	4	89.6696	97.9004	101.499	77.0677	72.0277	79.869	99.4944
	4	94.3571	92.6025	110.538	78.2638	71.6197	100.382	100.725
	4	90.1697	99.1006	105.381	78.5352	73.6314	90.5721	98.9938
	4	90.8735	102.156	106.534	79.5388	71.6932	97.6379	102.068
	4	93.5821	100.218	96.5736	78.9638	72.4763	84.7542	98.2895
	5	100.603	103.199	104.736	98.6722	97.0117	95.1708	97.2986
	5	102.011	112.809	99.6268	103.613	99.4989	101.368	99.0251
	5	98.556	103.863	101.629	89.9128	105.586	95.2784	101.188
	5	95.0144	103.037	101.227	92.048	97.4472	90.927	103.787
	5	99.7325	108.158	102.162	101.384	101.033	93.4279	98.6337
	5	100.385	105.187	100.695	100.937	100.868	97.6212	98.5716
	5	101.726	106.955	102.362	93.8542	98.6637	98.8762	104.336
	5	97.7631	102.198	100.994	97.9487	99.625	96.735	99.2487
	Results													Results													Results													Results
	ANOVA													ANOVA													ANOVA													ANOVA
	ANOVA - V0.75h													ANOVA - V1.5h													ANOVA - V3h													ANOVA - V6h
	Cases		Sum of Squares		df		Mean Square		F		p			Cases		Sum of Squares		df		Mean Square		F		p			Cases		Sum of Squares		df		Mean Square		F		p			Cases		Sum of Squares		df		Mean Square		F
	APX_AG		429.789		4		107.447		23.876		< .001			APX_AG		423.429		4		105.857		10.346		< .001			APX_AG		203.763		4		50.941		2.549		0.056			APX_AG		2741.15		4		685.288		75.559
	Residual		157.51		35		4.5							Residual		358.096		35		10.231							Residual		699.345		35		19.981							Residual		317.434		35		9.07
	Note. Type III Sum of Squares													Note. Type III Sum of Squares													Note. Type III Sum of Squares													Note. Type III Sum of Squares
	Post Hoc Tests													Post Hoc Tests													Post Hoc Tests													Post Hoc Tests
	Post Hoc Comparisons - APX_AG													Post Hoc Comparisons - APX_AG													Post Hoc Comparisons - APX_AG													Post Hoc Comparisons - APX_AG
					Mean Difference		SE		t		p tukey							Mean Difference		SE		t		p tukey							Mean Difference		SE		t		p tukey							Mean Difference		SE		t
	1		2		5.901		1.061		5.563		< .001			1		2		-0.182		1.599		-0.114		1			1		2		2.57		2.235		1.15		0.779			1		2		14.029		1.506		9.317
			3		7.084		1.061		6.679		< .001					3		4.207		1.599		2.631		0.086					3		1.148		2.235		0.514		0.985					3		17.091		1.506		11.35
			4		7.573		1.061		7.139		< .001					4		1.726		1.599		1.079		0.816					4		-3.93		2.235		-1.758		0.413					4		21.322		1.506		14.16
			5		0.526		1.061		0.496		0.987					5		-5.676		1.599		-3.549		0.009					5		-1.679		2.235		-0.751		0.943					5		2.704		1.506		1.796
	2		3		1.183		1.061		1.116		0.797			2		3		4.39		1.599		2.745		0.067			2		3		-1.422		2.235		-0.636		0.968			2		3		3.062		1.506		2.033
			4		1.672		1.061		1.576		0.522					4		1.909		1.599		1.193		0.755					4		-6.5		2.235		-2.908		0.046					4		7.293		1.506		4.843
			5		-5.375		1.061		-5.067		< .001					5		-5.494		1.599		-3.435		0.013					5		-4.249		2.235		-1.901		0.336					5		-11.325		1.506		-7.521
	3		4		0.488		1.061		0.46		0.99			3		4		-2.481		1.599		-1.551		0.537			3		4		-5.078		2.235		-2.272		0.178			3		4		4.231		1.506		2.81
			5		-6.558		1.061		-6.183		< .001					5		-9.883		1.599		-6.18		< .001					5		-2.827		2.235		-1.265		0.714					5		-14.387		1.506		-9.555
	4		5		-7.047		1.061		-6.643		< .001			4		5		-7.402		1.599		-4.628		< .001			4		5		2.251		2.235		1.007		0.85			4		5		-18.618		1.506		-12.364
	Dunnett Post Hoc Comparisons - APX_AG													Dunnett Post Hoc Comparisons - APX_AG													Dunnett Post Hoc Comparisons - APX_AG													Dunnett Post Hoc Comparisons - APX_AG
			Mean Difference		SE		t		p dunnett							Mean Difference		SE		t		p dunnett							Mean Difference		SE		t		p dunnett							Mean Difference		SE		t		p dunnett
	1--2		-5.901		1.061		-5.563		< .001					1--2		0.182		1.599		0.114		1					1--2		-2.57		2.235		-1.15		0.61					1--2		-14.029		1.506		-9.317		< .001
	1--3		-7.084		1.061		-6.679		< .001					1--3		-4.207		1.599		-2.631		0.042					1--3		-1.148		2.235		-0.514		0.96					1--3		-17.091		1.506		-11.35		< .001
	1--4		-7.573		1.061		-7.139		< .001					1--4		-1.726		1.599		-1.079		0.659					1--4		3.93		2.235		1.758		0.251					1--4		-21.322		1.506		-14.16		< .001
	1--5		-0.526		1.061		-0.496		0.965					1--5		5.676		1.599		3.549		0.004					1--5		1.679		2.235		0.751		0.866					1--5		-2.704		1.506		-1.796		0.236
	Descriptives													Descriptives													Descriptives													Descriptives
	Descriptives - V0.75h													Descriptives - V1.5h													Descriptives - V3h													Descriptives - V6h
	APX_AG		Mean		SD		N							APX_AG		Mean		SD		N							APX_AG		Mean		SD		N							APX_AG		Mean		SD		N
	1		100		1.869		8							1		100		3.14		8							1		100		4.365		8							1		100		2.119		8
	2		94.099		2.608		8							2		100.182		1.276		8							2		97.43		2.559		8							2		85.971		1.209		8
	3		92.916		1.559		8							3		95.793		2.843		8							3		98.852		1.559		8							3		82.909		3.859		8
	4		92.427		2.108		8							4		98.274		4.37		8							4		103.93		8.343		8							4		78.678		0.884		8
	5		99.474		2.31		8							5		105.676		3.533		8							5		101.679		1.507		8							5		97.296		4.871		8
[truncated: 19 more columns]

## Sheet: APX_AN
		t (h)									Experimental scheme
	APX_AN	0.75h	1.5h	3h	6h	12h	24h	48h
	1	101.289	104.173	96.4217	104.21	97.3105	97.0235	102.791		1	Control
	1	107.117	95.3097	102.5	98.4554	104.628	103.694	104.936		2	Cu (100 µM CuSO4 or 6.4 mg Cu/L)
	1	96.2202	100.642	99.9415	96.3567	96.2543	98.9711	95.8398		3	Cu + 10 mg/L DOCAN
	1	95.3739	99.8755	101.137	100.978	101.807	100.311	96.4337		4	Cu + 100 mg/L DOCAN
	1	98.5493	95.8255	96.7424	96.3351	100.574	105.036	92.4184		5	100 mg/L DOCAN
	1	98.3874	101.361	98.8532	103.404	107.069	98.5495	97.2559
	1	102.058	105.188	100.456	105.286	96.1281	94.7164	105.575
	1	101.006	97.6247	103.948	94.9744	96.2293	101.698	104.751
	2	97.0944	101.856	99.7257	87.7998	85.705	85.8821	108.187
	2	96.9559	101.842	93.4416	86.5161	86.2512	87.1793	108.338
	2	97.0944	101.856	99.7257	87.7998	85.705	85.8821	108.187
	2	96.9559	101.842	93.4416	86.5161	86.2512	87.1793	108.338
	2	91.5736	98.468	97.7471	83.5101	82.4427	89.5495	111.625
	2	92.041	99.6249	95.1682	86.1748	85.6175	88.5911	109.188
	2	96.6561	99.7381	98.1618	85.6188	83.9185	86.6185	110.183
	2	93.0087	100.594	97.1152	86.4672	85.9627	87.3253	109.579
	3	90.6847	98.7446	101.649	85.6283	83.6725	88.9064	109.685
	3	94.7783	100.591	96.4313	86.0507	81.0837	88.7312	113.292
	3	122.151	101.952	105.396	95.9741	101.646	109.493	112.698
	3	100.994	103.182	109.476	92.8583	110.153	112.733	110.1
	3	115.279	101.493	110.728	98.62	103.816	115.622	106.894
	3	118.349	100.58	114.639	97.8165	107.583	119.359	113.269
	3	111.618	104.317	111.196	93.4388	109.228	111.158	111.923
	3	108.673	102.943	107.338	94.8827	101.729	115.935	111.643
	4	90.9149	86.7489	91.2182	81.4844	101.121	116.288	122.858
	4	93.2076	84.8129	95.7961	75.3345	98.5198	111.044	126.575
	4	94.6697	80.7873	95.0522	76.9364	88.2307	107.367	114.419
	4	93.2518	87.5072	98.7398	78.5669	94.7944	118.105	125.085
	4	91.6583	85.5527	96.3782	75.1394	95.6619	115.734	120.386
	4	91.2668	83.5349	98.6937	78.3186	97.468	110.148	124.877
	4	95.7316	86.7681	93.6643	77.6815	98.3187	117.794	121.629
	4	93.7147	87.0068	94.3723	79.7586	90.6818	109.824	123.573
	5	110.306	95.7679	95.8229	104.093	106.566	102.819	99.3045
	5	107.226	97.2714	100.923	95.4305	111.996	97.2602	93.6868
	5	104.519	97.8332	106.074	100.56	106.118	95.171	103.077
	5	100.567	100.202	94.271	104.404	103.97	97.1496	103.75
	5	105.187	97.7694	98.1873	100.485	105.759	101.057	101.641
	5	103.643	99.0608	104.629	101.167	108.828	99.6426	100.159
	5	104.934	98.7817	102.735	103.591	104.592	98.8834	102.756
	5	106.342	98.1673	100.592	96.7341	108.395	96.5213	101.976
Results													Results													Results													Results
ANOVA													ANOVA													ANOVA													ANOVA
ANOVA - V0.75h													ANOVA - V1.5h													ANOVA - V3h													ANOVA - V6h
Cases		Sum of Squares		df		Mean Square		F		p			Cases		Sum of Squares		df		Mean Square		F		p			Cases		Sum of Squares		df		Mean Square		F		p			Cases		Sum of Squares		df		Mean Square		F		p
APX_AN		1286.48		4		321.62		10.101		< .001			APX_AN		1457.96		4		364.489		73.376		< .001			APX_AN		649.178		4		162.294		11.449		< .001			APX_AN		2987.85		4		746.964		64.609		< .001
Residual		1114.44		35		31.841							Residual		173.858		35		4.967							Residual		496.16		35		14.176							Residual		404.645		35		11.561
Note. Type III Sum of Squares													Note. Type III Sum of Squares													Note. Type III Sum of Squares													Note. Type III Sum of Squares
Post Hoc Tests													Post Hoc Tests													Post Hoc Tests													Post Hoc Tests
Post Hoc Comparisons - APX_AN													Post Hoc Comparisons - APX_AN													Post Hoc Comparisons - APX_AN													Post Hoc Comparisons - APX_AN
				Mean Difference		SE		t		p tukey							Mean Difference		SE		t		p tukey							Mean Difference		SE		t		p tukey							Mean Difference		SE		t		p tukey
1		2		4.827		2.821		1.711		0.441			1		2		-0.727		1.114		-0.653		0.965			1		2		3.184		1.883		1.691		0.452			1		2		13.7		1.7		8.058		< .001
		3		-7.816		2.821		-2.77		0.064					3		-1.725		1.114		-1.548		0.539					3		-7.107		1.883		-3.775		0.005					3		6.841		1.7		4.024		0.003
		4		6.948		2.821		2.463		0.123					4		14.66		1.114		13.155		< .001					4		4.511		1.883		2.396		0.14					4		22.097		1.7		12.998		< .001
		5		-5.34		2.821		-1.893		0.34					5		1.893		1.114		1.699		0.448					5		-0.404		1.883		-0.215		1					5		-0.808		1.7		-0.475		0.989
2		3		-12.644		2.821		-4.481		< .001			2		3		-0.998		1.114		-0.896		0.897			2		3		-10.291		1.883		-5.466		< .001			2		3		-6.858		1.7		-4.034		0.002
		4		2.121		2.821		0.752		0.942					4		15.388		1.114		13.808		< .001					4		1.327		1.883		0.705		0.954					4		8.398		1.7		4.94		< .001
		5		-10.168		2.821		-3.604		0.008					5		2.621		1.114		2.352		0.153					5		-3.588		1.883		-1.906		0.333					5		-14.508		1.7		-8.534		< .001
3		4		14.764		2.821		5.233		< .001			3		4		16.386		1.114		14.704		< .001			3		4		11.617		1.883		6.171		< .001			3		4		15.256		1.7		8.974		< .001
		5		2.476		2.821		0.877		0.903					5		3.619		1.114		3.247		0.02					5		6.703		1.883		3.56		0.009					5		-7.65		1.7		-4.499		< .001
4		5		-12.288		2.821		-4.355		< .001			4		5		-12.767		1.114		-11.456		< .001			4		5		-4.915		1.883		-2.611		0.09			4		5		-22.906		1.7		-13.473		< .001
Dunnett Post Hoc Comparisons - APX_AN													Dunnett Post Hoc Comparisons - APX_AN													Dunnett Post Hoc Comparisons - APX_AN													Dunnett Post Hoc Comparisons - APX_AN
		Mean Difference		SE		t		p dunnett							Mean Difference		SE		t		p dunnett							Mean Difference		SE		t		p dunnett							Mean Difference		SE		t		p dunnett
1--2		-4.827		2.821		-1.711		0.273					1--2		0.727		1.114		0.653		0.913					1--2		-3.184		1.883		-1.691		0.282					1--2		-13.7		1.7		-8.058		< .001
1--3		7.816		2.821		2.77		0.03					1--3		1.725		1.114		1.548		0.355					1--3		7.107		1.883		3.775		0.002					1--3		-6.841		1.7		-4.024		0.001
1--4		-6.948		2.821		-2.463		0.062					1--4		-14.66		1.114		-13.155		< .001					1--4		-4.511		1.883		-2.396		0.072					1--4		-22.097		1.7		-12.998		< .001
1--5		5.34		2.821		1.893		0.198					1--5		-1.893		1.114		-1.699		0.278					1--5		0.404		1.883		0.215		0.998					1--5		0.808		1.7		0.475		0.97
Descriptives													Descriptives													Descriptives													Descriptives
Descriptives - V0.75h													Descriptives - V1.5h													Descriptives - V3h													Descriptives - V6h
APX_AN		Mean		SD		N							APX_AN		Mean		SD		N							APX_AN		Mean		SD		N							APX_AN		Mean		SD		N
1		100		3.741		8							1		100		3.619		8							1		100		2.621		8							1		100		4.01		8
2		95.173		2.49		8							2		100.727		1.328		8							2		96.816		2.541		8							2		86.3		1.357		8
3		107.816		11.322		8							3		101.725		1.769		8							3		107.107		5.842		8							3		93.159		4.925		8
4		93.052		1.69		8							4		85.34		2.262		8							4		95.489		2.528		8							4		77.903		2.141		8
5		105.34		2.822		8							5		98.107		1.316		8							5		100.404		4.127		8							5		100.808		3.323		8

## Sheet: CAT_AG
											Experimental scheme
		t(h)
	CAT_AG	0.75h	1.5h	3h	6h	12h	24h	48h		1	Control
	1	92.8145	102.067	108.152	101.61	105.184	98.9885	91.5196		2	Cu (100 µM CuSO4 or 6.4 mg Cu/L)
	1	99.9885	95.9739	99.6217	96.9369	100.626	100.44	108.221		3	Cu + 10 mg/L DOCAG
	1	103.7	102.909	95.5738	101.093	100.663	101.496	102.847		4	Cu + 100 mg/L DOCAG
	1	103.497	99.0507	96.6523	100.36	93.5278	99.0754	97.4128		5	100 mg/L DOCAG
	1	95.8718	98.6431	104.676	92.6181	100.658	96.1462	99.5222
	1	102.684	97.4638	102.953	107.443	97.5961	102.376	102.679
	1	97.8636	103.175	98.5274	98.3462	95.7623	98.8832	94.3464
	1	103.58	100.718	93.8439	101.592	105.983	102.595	103.452
	2	112.577	117.154	105.078	106.393	109.122	98.5979	100.031
	2	110.624	117.79	108.788	102.682	108.279	98.6859	103.096
	2	97.8027	120.263	105.879	98.5905	106.925	105.03	107.965
	2	101.155	119.102	108.977	101.856	105.782	107.17	103.465
	2	108.469	118.975	107.382	103.842	107.948	103.468	106.15
	2	104.38	116.547	105.419	100.165	110.064	100.944	102.648
	2	110.187	119.733	108.726	105.399	108.372	101.229	101.915
	2	102.482	117.285	106.038	102.448	104.226	97.3795	105.725
	3	112.906	118.749	114.676	102.715	107.31	119.684	99.6093
	3	123.217	126.687	108.737	101.741	106.889	111.483	107.19
	3	115.808	134.07	105.916	106.844	102.216	116.826	110.153
	3	114.045	132.123	108.737	109.412	101.296	112.641	107.048
	3	115.911	130.774	109.649	105.841	105.437	112.379	105.463
	3	118.348	128.188	104.339	107.176	103.571	114.834	102.188
	3	113.588	131.183	107.672	103.467	104.882	118.371	108.483
	3	116.007	127.673	108.317	110.337	106.195	116.723	109.835
	4	122.917	128.615	116.454	108.575	101.36	128.947	123.683
	4	110.871	130.146	113.682	109.275	107.557	123.829	115.467
	4	106.424	127.494	117.116	103.568	105.59	128.947	122.349
	4	105.032	119.958	112.279	101.734	106.009	108.981	116.26
	4	107.195	129.489	114.483	105.649	104.628	125.918	118.497
	4	109.372	126.735	113.915	103.558	107.349	124.258	120.619
	4	108.719	124.387	116.716	108.497	107.162	129.173	121.372
	4	110.912	127.429	118.342	106.822	105.681	118.537	117.618
	5	109.098	106.994	103.655	104.217	96.5033	104.464	81.4308
	5	127.261	109.05	92.576	106.981	96.0418	110.36	81.868
	5	117.413	100.003	90.2525	101.374	97.7519	111.153	83.1648
	5	104.239	100.442	99.4637	103.385	93.5532	110.06	79.3911
	5	110.597	104.82	93.6248	100.835	94.3719	108.735	82.1307
	5	115.284	106.735	95.4289	107.25	95.1843	111.487	83.9359
	5	108.772	103.662	98.1107	104.835	98.3823	109.593	81.8265
	5	107.281	108.618	100.735	102.159	97.4863	107.941	83.4378
Results													Results													Results													Results
ANOVA													ANOVA													ANOVA													ANOVA
ANOVA - V0.75h													ANOVA - V1.5h													ANOVA - V3h													ANOVA - V6h
Cases		Sum of Squares		df		Mean Square		F		p			Cases		Sum of Squares		df		Mean Square		F		p			Cases		Sum of Squares		df		Mean Square		F		p			Cases		Sum of Squares		df		Mean Square		F		p
CAT_AG		1248.72		4		312.179		11.156		< .001			CAT_AG		5267.53		4		1316.88		122.565		< .001			CAT_AG		1728.14		4		432.035		35.577		< .001			CAT_AG		199.282		4		49.821		5.161		0.002
Residual		979.443		35		27.984							Residual		376.054		35		10.744							Residual		425.025		35		12.144							Residual		337.886		35		9.654
Note. Type III Sum of Squares													Note. Type III Sum of Squares													Note. Type III Sum of Squares													Note. Type III Sum of Squares
Post Hoc Tests													Post Hoc Tests													Post Hoc Tests													Post Hoc Tests
Post Hoc Comparisons - CAT_AG													Post Hoc Comparisons - CAT_AG													Post Hoc Comparisons - CAT_AG													Post Hoc Comparisons - CAT_AG
				Mean Difference		SE		t		p tukey							Mean Difference		SE		t		p tukey							Mean Difference		SE		t		p tukey							Mean Difference		SE		t		p tukey
1		2		-5.96		2.645		-2.253		0.185			1		2		-18.356		1.639		-11.2		< .001			1		2		-7.036		1.742		-4.038		0.002			1		2		-2.672		1.554		-1.72		0.435
		3		-16.229		2.645		-6.136		< .001					3		-28.681		1.639		-17.5		< .001					3		-8.505		1.742		-4.881		< .001					3		-5.942		1.554		-3.825		0.004
		4		-10.18		2.645		-3.849		0.004					4		-26.781		1.639		-16.341		< .001					4		-15.373		1.742		-8.823		< .001					4		-5.96		1.554		-3.836		0.004
		5		-12.493		2.645		-4.723		< .001					5		-5.041		1.639		-3.076		0.031					5		3.269		1.742		1.876		0.349					5		-3.879		1.554		-2.497		0.114
2		3		-10.269		2.645		-3.882		0.004			2		3		-10.325		1.639		-6.3		< .001			2		3		-1.47		1.742		-0.843		0.915			2		3		-3.27		1.554		-2.105		0.241
		4		-4.221		2.645		-1.596		0.51					4		-8.425		1.639		-5.141		< .001					4		-8.337		1.742		-4.785		< .001					4		-3.288		1.554		-2.116		0.236
		5		-6.534		2.645		-2.47		0.121					5		13.316		1.639		8.125		< .001					5		10.305		1.742		5.914		< .001					5		-1.207		1.554		-0.777		0.936
3		4		6.048		2.645		2.287		0.173			3		4		1.899		1.639		1.159		0.774			3		4		-6.868		1.742		-3.942		0.003			3		4		-0.018		1.554		-0.012		1
		5		3.735		2.645		1.412		0.624					5		23.64		1.639		14.424		< .001					5		11.775		1.742		6.758		< .001					5		2.062		1.554		1.327		0.676
4		5		-2.313		2.645		-0.875		0.904			4		5		21.741		1.639		13.265		< .001			4		5		18.642		1.742		10.699		< .001			4		5		2.08		1.554		1.339		0.669
Dunnett Post Hoc Comparisons - CAT_AG													Dunnett Post Hoc Comparisons - CAT_AG													Dunnett Post Hoc Comparisons - CAT_AG													Dunnett Post Hoc Comparisons - CAT_AG
		Mean Difference		SE		t		p dunnett							Mean Difference		SE		t		p dunnett							Mean Difference		SE		t		p dunnett							Mean Difference		SE		t		p dunnett
1--2		5.96		2.645		2.253		0.097					1--2		18.356		1.639		11.2		< .001					1--2		7.036		1.742		4.038		0.001					1--2		2.672		1.554		1.72		0.269
1--3		16.229		2.645		6.136		< .001					1--3		28.681		1.639		17.5		< .001					1--3		8.505		1.742		4.881		< .001					1--3		5.942		1.554		3.825		0.002
1--4		10.18		2.645		3.849		0.002					1--4		26.781		1.639		16.341		< .001					1--4		15.373		1.742		8.823		< .001					1--4		5.96		1.554		3.836		0.002
1--5		12.493		2.645		4.723		< .001					1--5		5.041		1.639		3.076		0.014					1--5		-3.269		1.742		-1.876		0.204					1--5		3.879		1.554		2.497		0.057
Descriptives													Descriptives													Descriptives													Descriptives
Descriptives - V0.75h													Descriptives - V1.5h													Descriptives - V3h													Descriptives - V6h
CAT_AG		Mean		SD		N							CAT_AG		Mean		SD		N							CAT_AG		Mean		SD		N							CAT_AG		Mean		SD		N
1		100		4.126		8							1		100		2.638		8							1		100		4.9		8							1		100		4.284		8
2		105.96		5.263		8							2		118.356		1.345		8							2		107.036		1.63		8							2		102.672		2.572		8
3		116.229		3.304		8							3		128.681		4.712		8							3		108.505		3.03		8							3		105.942		3.114		8
4		110.18		5.549		8							4		126.781		3.278		8							4		115.373		2.076		8							4		105.96		2.789		8
5		112.493		7.313		8							5		105.041		3.465		8							5		96.731		4.534		8							5		103.879		2.413		8

## Sheet: CAT_AN
											Experimental scheme
		t(h)
	CAT_AN	0.75h	1.5h	3h	6h	12h	24h	48h		1	Control
	1	100.998	100.587	101.401	96.3751	99.6554	104.146	103.723		2	Cu (100 µM CuSO4 or 6.4 mg Cu/L)
	1	106.007	100.685	101.203	98.4195	101.086	98.6157	99.2219		3	Cu + 10 mg/L DOCAN
	1	98.2666	101.88	95.7451	102.55	94.684	92.757	95.8069		4	Cu + 100 mg/L DOCAN
	1	94.7285	96.8495	101.651	102.656	104.575	104.481	101.249		5	100 mg/L DOCAN
	1	95.7502	105.847	96.2873	97.679	99.6168	95.8793	100.834
	1	102.356	94.3574	98.4784	105.183	101.014	105.752	100.537
	1	97.3268	102.579	103.86	101.484	98.3557	101.395	96.3824
	1	104.567	97.2167	101.375	95.6532	101.013	96.9737	102.246
	2	112.577	117.154	105.078	106.393	109.122	98.5979	100.031
	2	110.624	117.79	108.788	102.682	108.279	98.6859	103.096
	2	97.8027	120.263	105.879	98.5905	106.925	105.03	107.965
	2	101.155	119.102	108.977	101.856	105.782	107.17	103.465
	2	108.469	118.975	107.382	103.842	107.948	103.468	106.15
	2	104.38	116.547	105.419	100.165	110.064	100.944	102.648
	2	110.187	119.733	108.726	105.399	108.372	101.229	101.915
	2	102.482	117.285	106.038	102.448	104.226	97.3795	105.725
	3	119.747	101.469	96.3754	107.712	107.48	95.4772	83.0309
	3	120.151	107.178	104.698	108.666	111.537	97.8257	80.1069
	3	134.941	102.059	99.6625	106.815	107.29	98.5148	80.864
	3	115.53	111.641	105.645	109.241	105.513	101.745	76.0764
	3	126.914	105.665	103.943	108.116	108.274	96.5097	79.1835
	3	130.582	103.474	102.559	106.481	109.619	98.8198	80.6995
	3	128.369	109.537	100.372	106.824	106.539	99.7964	82.9948
	3	119.438	112.643	99.5839	107.375	107.931	97.6474	81.3783
	4	110.142	99.1068	101.228	110.214	114.331	108.657	113.112
	4	114.431	103.298	99.466	106.472	113.219	104.085	109.908
	4	116.545	96.5174	94.7295	107.34	110.314	95.6461	99.6072
	4	117.401	99.5392	93.9415	114.104	112.692	99.3523	101.596
	4	112.694	98.3809	95.4937	109.183	112.37	107.688	110.546
	4	113.751	97.8263	100.592	107.539	111.373	103.028	114.923
	4	117.823	99.0835	96.3697	111.845	112.935	98.7307	100.589
	4	115.897	100.168	94.5838	112.912	113.589	100.167	100.971
	5	119.697	90.2346	102.212	106.173	91.822	85.3274	77.2805
	5	127.654	88.1567	100.097	107.261	100.542	86.717	63.2789
	5	122.969	87.6128	103.009	105.108	90.5443	79.2547	73.8754
	5	120.18	86.8674	99.0634	107.352	97.4225	83.7198	70.0743
	5	123.272	89.3382	101.939	107.538	98.3825	80.1139	68.9148
	5	126.827	92.3791	102.178	107.813	92.6482	83.7147	71.5825
	5	120.574	88.3914	100.837	106.217	95.7139	84.8274	67.9259
	5	121.825	91.3739	100.564	105.984	91.2567	80.715	74.1881
Results													Results													Results													Results
ANOVA													ANOVA													ANOVA													ANOVA
ANOVA - V0.75h													ANOVA - V1.5h													ANOVA - V3h													ANOVA - V6h
Cases		Sum of Squares		df		Mean Square		F		p			Cases		Sum of Squares		df		Mean Square		F		p			Cases		Sum of Squares		df		Mean Square		F		p			Cases		Sum of Squares		df		Mean Square		F		p
CAT_AN		3590.39		4		897.599		42.587		< .001			CAT_AN		3681.25		4		920.313		111.489		< .001			CAT_AN		421.66		4		105.415		17.028		< .001			CAT_AN		512.292		4		128.073		22.788		< .001
Residual		737.681		35		21.077							Residual		288.916		35		8.255							Residual		216.671		35		6.191							Residual		196.704		35		5.62
Note. Type III Sum of Squares													Note. Type III Sum of Squares													Note. Type III Sum of Squares													Note. Type III Sum of Squares
Post Hoc Tests													Post Hoc Tests													Post Hoc Tests													Post Hoc Tests
Post Hoc Comparisons - CAT_AN													Post Hoc Comparisons - CAT_AN													Post Hoc Comparisons - CAT_AN													Post Hoc Comparisons - CAT_AN
				Mean Difference		SE		t		p tukey							Mean Difference		SE		t		p tukey							Mean Difference		SE		t		p tukey							Mean Difference		SE		t		p tukey
1		2		-5.959		2.295		-2.596		0.093			1		2		-18.356		1.437		-12.778		< .001			1		2		-7.036		1.244		-5.656		< .001			1		2		-2.672		1.185		-2.254		0.184
		3		-24.459		2.295		-10.655		< .001					3		-6.708		1.437		-4.67		< .001					3		-1.605		1.244		-1.29		0.699					3		-7.654		1.185		-6.457		< .001
		4		-14.836		2.295		-6.463		< .001					4		0.76		1.437		0.529		0.984					4		2.949		1.244		2.371		0.147					4		-9.951		1.185		-8.395		< .001
		5		-22.875		2.295		-9.965		< .001					5		10.706		1.437		7.452		< .001					5		-1.237		1.244		-0.995		0.856					5		-6.681		1.185		-5.636		< .001
2		3		-18.499		2.295		-8.059		< .001			2		3		11.648		1.437		8.108		< .001			2		3		5.431		1.244		4.366		< .001			2		3		-4.982		1.185		-4.203		0.002
		4		-8.876		2.295		-3.867		0.004					4		19.116		1.437		13.307		< .001					4		9.985		1.244		8.026		< .001					4		-7.279		1.185		-6.141		< .001
		5		-16.915		2.295		-7.369		< .001					5		29.062		1.437		20.23		< .001					5		5.798		1.244		4.661		< .001					5		-4.009		1.185		-3.382		0.014
3		4		9.623		2.295		4.192		0.002			3		4		7.468		1.437		5.199		< .001			3		4		4.554		1.244		3.661		0.007			3		4		-2.297		1.185		-1.938		0.317
		5		1.584		2.295		0.69		0.957					5		17.414		1.437		12.122		< .001					5		0.367		1.244		0.295		0.998					5		0.973		1.185		0.821		0.922
4		5		-8.039		2.295		-3.502		0.011			4		5		9.946		1.437		6.923		< .001			4		5		-4.187		1.244		-3.365		0.015			4		5		3.271		1.185		2.759		0.065
Dunnett Post Hoc Comparisons - CAT_AN													Dunnett Post Hoc Comparisons - CAT_AN													Dunnett Post Hoc Comparisons - CAT_AN													Dunnett Post Hoc Comparisons - CAT_AN
		Mean Difference		SE		t		p dunnett							Mean Difference		SE		t		p dunnett							Mean Difference		SE		t		p dunnett							Mean Difference		SE		t		p dunnett
1--2		5.959		2.295		2.596		0.046					1--2		18.356		1.437		12.778		< .001					1--2		7.036		1.244		5.656		< .001					1--2		2.672		1.185		2.254		0.097
1--3		24.459		2.295		10.655		< .001					1--3		6.708		1.437		4.67		< .001					1--3		1.605		1.244		1.29		0.514					1--3		7.654		1.185		6.457		< .001
1--4		14.836		2.295		6.463		< .001					1--4		-0.76		1.437		-0.529		0.956					1--4		-2.949		1.244		-2.371		0.076					1--4		9.951		1.185		8.395		< .001
1--5		22.875		2.295		9.965		< .001					1--5		-10.706		1.437		-7.452		< .001					1--5		1.237		1.244		0.995		0.717					1--5		6.681		1.185		5.636		< .001
Descriptives													Descriptives													Descriptives													Descriptives
Descriptives - V0.75h													Descriptives - V1.5h													Descriptives - V3h													Descriptives - V6h
CAT_AN		Mean		SD		N							CAT_AN		Mean		SD		N							CAT_AN		Mean		SD		N							CAT_AN		Mean		SD		N
1		100		4.132		8							1		100		3.678		8							1		100		2.857		8							1		100		3.434		8
2		105.96		5.263		8							2		118.356		1.345		8							2		107.036		1.63		8							2		102.672		2.572		8
3		124.459		6.702		8							3		106.708		4.283		8							3		101.605		3.139		8							3		107.654		0.972		8
4		114.836		2.605		8							4		99.24		1.986		8							4		97.051		2.924		8							4		109.951		2.803		8
5		122.875		2.985		8							5		89.294		1.911		8							5		101.237		1.315		8							5		106.681		0.944		8

## Sheet: GR_AG
											Experimental scheme
		t(h)
	GR_AG	0.75h	1.5h	3h	6h	12h	24h	48h		1	Control
	1	102.133	97.9811	103.143	98.5709	102.925	102.509	94.8368		2	Cu (100 µM CuSO4 or 6.4 mg Cu/L)
	1	84.3177	100.535	100.468	97.8223	99.0983	97.8547	105.201		3	Cu + 10 mg/L DOCAG
	1	106.779	102.825	94.9937	102.6	100.229	98.7549	99.7979		4	Cu + 100 mg/L DOCAG
	1	106.771	98.659	101.395	101.007	97.7478	100.882	100.164		5	100 mg/L DOCAG
	1	101.934	98.8425	100.927	101.68	101.837	98.6438	103.584
	1	98.373	98.7843	95.4757	99.5379	100.621	100.493	101.372
	1	97.1627	101.561	102.85	100.198	98.5061	99.3249	100.459
	1	102.53	100.812	100.747	98.5846	99.0363	101.538	94.5853
	2	83.6185	99.9601	101.13	92.8326	90.9195	81.6334	97.8439
	2	83.8298	100.529	102.712	90.3284	82.8007	80.0613	96.2927
	2	88.9635	97.3169	100.68	87.7695	79.9055	82.6837	95.5147
	2	86.8534	96.8518	103.668	86.4126	83.371	86.5748	95.2494
	2	87.1947	98.6424	103.521	88.025	81.5677	85.963	95.3742
	2	88.7368	100.311	101.711	91.8252	83.4672	83.2842	96.7284
	2	85.4689	99.2475	102.613	86.8198	89.5211	84.4403	95.3491
	2	82.4306	97.0067	104.029	89.3806	86.9148	85.3498	96.2452
	3	95.7146	93.2977	107.206	94.2138	95.9334	113.277	110.834
	3	84.1252	101.296	106.067	92.1187	95.2904	105.757	119.264
	3	90.2954	104.222	103.663	96.4816	92.7618	107.531	115.829
	3	69.2142	97.5863	106.776	95.4675	92.2473	111.27	117.602
	3	86.4373	98.3752	105.286	93.0827	96.4388	106.395	114.851
	3	93.5139	102.532	106.935	94.5203	95.828	110.811	116.815
	3	71.7081	103.541	104.666	92.1852	93.3714	109.828	118.267
	3	88.6179	96.0892	106.429	94.8976	94.5817	112.058	114.059
	4	93.944	96.4263	99.7241	92.1295	70.1677	90.8385	101.045
	4	91.3344	98.8407	100.515	89.66	80.1436	106.535	91.9155
	4	91.7729	100.742	99.9069	89.0752	83.3466	102.731	103.62
	4	91.4899	96.6539	98.6171	84.9015	85.3228	90.0829	96.3004
	4	91.0377	99.0581	98.1609	85.6479	82.1595	97.507	100.309
	4	92.7379	98.3347	99.4837	87.1476	83.4825	93.2584	95.4698
	4	90.7151	96.9173	100.058	88.0216	78.9103	95.9372	98.6489
	4	91.0381	97.4097	100.376	89.2806	86.822	105.478	96.0573
	5	97.5446	103.987	103.251	102.927	99.5468	100.649	96.6878
	5	101.541	110.694	99.553	112.581	105.978	100.599	98.0113
	5	99.5931	102.232	99.1998	100.548	104.67	96.2682	98.817
	5	96.5507	101.746	100.423	101.569	99.1929	99.158	99.2123
	5	101.073	102.518	100.583	105.328	100.643	98.6483	98.7284
	5	100.817	105.065	101.393	108.631	99.5836	99.1582	97.3967
	5	98.5528	103.732	100.807	103.82	103.573	98.6492	99.5721
	5	97.1059	108.284	99.2619	102.106	102.822	97.3347	97.0358
Results													Results													Results													Results
ANOVA													ANOVA													ANOVA													ANOVA
ANOVA - V0.75h													ANOVA - V1.5h													ANOVA - V3h													ANOVA - V6h
Cases		Sum of Squares		df		Mean Square		F		p			Cases		Sum of Squares		df		Mean Square		F		p			Cases		Sum of Squares		df		Mean Square		F		p			Cases		Sum of Squares		df		Mean Square		F		p
GR_AG		1607.02		4		401.754		12.826		< .001			GR_AG		225.236		4		56.309		8.676		< .001			GR_AG		213.538		4		53.385		17.652		< .001			GR_AG		1592.66		4		398.166		60.976		< .001
Residual		1096.29		35		31.323							Residual		227.161		35		6.49							Residual		105.849		35		3.024							Residual		228.547		35		6.53
Note. Type III Sum of Squares													Note. Type III Sum of Squares													Note. Type III Sum of Squares													Note. Type III Sum of Squares
Post Hoc Tests													Post Hoc Tests													Post Hoc Tests													Post Hoc Tests
Post Hoc Comparisons - GR_AG													Post Hoc Comparisons - GR_AG													Post Hoc Comparisons - GR_AG													Post Hoc Comparisons - GR_AG
				Mean Difference		SE		t		p tukey							Mean Difference		SE		t		p tukey							Mean Difference		SE		t		p tukey							Mean Difference		SE		t		p tukey
1		2		14.113		2.798		5.043		< .001			1		2		1.267		1.274		0.995		0.856			1		2		-2.508		0.87		-2.884		0.049			1		2		10.826		1.278		8.473		< .001
		3		15.047		2.798		5.377		< .001					3		0.383		1.274		0.3		0.998					3		-5.878		0.87		-6.761		< .001					3		5.879		1.278		4.601		< .001
		4		8.241		2.798		2.945		0.042					4		1.952		1.274		1.533		0.549					4		0.395		0.87		0.454		0.991					4		11.767		1.278		9.21		< .001
		5		0.903		2.798		0.323		0.998					5		-4.782		1.274		-3.754		0.005					5		-0.559		0.87		-0.643		0.967					5		-4.689		1.278		-3.67		0.007
2		3		0.934		2.798		0.334		0.997			2		3		-0.884		1.274		-0.694		0.956			2		3		-3.37		0.87		-3.876		0.004			2		3		-4.947		1.278		-3.872		0.004
		4		-5.872		2.798		-2.098		0.244					4		0.685		1.274		0.538		0.983					4		2.903		0.87		3.338		0.016					4		0.941		1.278		0.737		0.946
		5		-13.21		2.798		-4.721		< .001					5		-6.049		1.274		-4.749		< .001					5		1.949		0.87		2.241		0.189					5		-15.515		1.278		-12.143		< .001
3		4		-6.805		2.798		-2.432		0.131			3		4		1.57		1.274		1.232		0.733			3		4		6.273		0.87		7.215		< .001			3		4		5.888		1.278		4.608		< .001
		5		-14.144		2.798		-5.054		< .001					5		-5.165		1.274		-4.055		0.002					5		5.319		0.87		6.118		< .001					5		-10.568		1.278		-8.271		< .001
4		5		-7.338		2.798		-2.622		0.088			4		5		-6.735		1.274		-5.287		< .001			4		5		-0.954		0.87		-1.097		0.807			4		5		-16.456		1.278		-12.879		< .001
Dunnett Post Hoc Comparisons - GR_AG													Dunnett Post Hoc Comparisons - GR_AG													Dunnett Post Hoc Comparisons - GR_AG													Dunnett Post Hoc Comparisons - GR_AG
		Mean Difference		SE		t		p dunnett							Mean Difference		SE		t		p dunnett							Mean Difference		SE		t		p dunnett							Mean Difference		SE		t		p dunnett
1--2		-14.113		2.798		-5.043		< .001					1--2		-1.267		1.274		-0.995		0.717					1--2		2.508		0.87		2.884		0.023					1--2		-10.826		1.278		-8.473		< .001
1--3		-15.047		2.798		-5.377		< .001					1--3		-0.383		1.274		-0.3		0.994					1--3		5.878		0.87		6.761		< .001					1--3		-5.879		1.278		-4.601		< .001
1--4		-8.241		2.798		-2.945		0.02					1--4		-1.952		1.274		-1.533		0.364					1--4		-0.395		0.87		-0.454		0.974					1--4		-11.767		1.278		-9.21		< .001
1--5		-0.903		2.798		-0.323		0.993					1--5		4.782		1.274		3.754		0.002					1--5		0.559		0.87		0.643		0.917					1--5		4.689		1.278		3.67		0.003
Descriptives													Descriptives													Descriptives													Descriptives
Descriptives - V0.75h													Descriptives - V1.5h													Descriptives - V3h													Descriptives - V6h
GR_AG		Mean		SD		N							GR_AG		Mean		SD		N							GR_AG		Mean		SD		N							GR_AG		Mean		SD		N
1		100		7.202		8							1		100		1.693		8							1		100		3.096		8							1		100		1.675		8
2		85.887		2.442		8							2		98.733		1.513		8							2		102.508		1.231		8							2		89.174		2.338		8
3		84.953		9.689		8							3		99.617		3.891		8							3		105.878		1.239		8							3		94.121		1.558		8
4		91.759		1.077		8							4		98.048		1.476		8							4		99.605		0.829		8							4		88.233		2.331		8
5		99.097		1.936		8							5		104.782		3.16		8							5		100.559		1.34		8							5		104.689		4.065		8

## Sheet: GR_AN
											Experimental scheme
		t(h)
	GR_AN	0.75h	1.5h	3h	6h	12h	24h	48h		1	Control
	1	102.552	101.691	100.624	101.887	98.0195	95.3908	97.9611		2	Cu (100 µM CuSO4 or 6.4 mg Cu/L)
	1	98.2963	98.5502	101.088	100.396	102.297	99.3214	101.868		3	Cu + 10 mg/L DOCAN
	1	100.215	102.636	98.8137	100.039	97.6358	98.9822	103.071		4	Cu + 100 mg/L DOCAN
	1	98.9366	97.1226	99.4746	97.6784	102.047	106.305	97.1003		5	100 mg/L DOCAN
	1	101.373	97.5247	99.6187	97.6487	101.349	97.6565	98.4626
	1	99.1675	95.8674	96.8472	100.107	101.684	100.179	102.133
	1	101.094	104.288	101.375	98.8219	98.2552	98.6251	99.3857
	1	98.3661	102.32	102.159	103.422	98.7122	103.539	100.019
	2	83.6185	99.9601	101.13	92.8326	90.9195	81.6334	97.8439
	2	83.8298	100.529	102.712	90.3284	82.8007	80.0613	96.2927
	2	88.9635	97.3169	100.68	87.7695	79.9055	82.6837	95.5147
	2	86.8534	96.8518	103.668	86.4126	83.371	86.5748	95.2494
	2	87.1947	98.6424	103.521	88.025	81.5677	85.963	95.3742
	2	88.7368	100.311	101.711	91.8252	83.4672	83.2842	96.7284
	2	85.4689	99.2475	102.613	86.8198	89.5211	84.4403	95.3491
	2	82.4306	97.0067	104.029	89.3806	86.9148	85.3498	96.2452
	3	99.1739	94.1918	89.5562	96.8958	121.375	124.701	117.789
	3	104.619	92.7743	94.012	106.569	122.325	136.704	129.544
	3	112.041	96.4507	91.3441	98.4495	121.131	127.018	123.779
	3	94.1698	91.3152	92.707	98.6428	119.19	129.504	120.914
	3	101.492	94.2587	93.573	98.4201	120.741	130.558	128.683
	3	109.959	96.5841	91.3865	99.7389	121.533	128.372	125.437
	3	107.824	93.0382	90.7217	97.2284	120.919	127.591	119.307
	3	98.6793	92.3966	93.1347	101.634	120.531	133.787	123.873
	4	93.5262	88.0195	93.48	94.0554	98.0243	97.0368	119.923
	4	95.646	91.936	93.0943	90.623	96.5391	103.003	109.669
	4	95.393	83.1366	88.8413	94.1791	94.9784	91.8368	109.94
	4	98.5611	88.9789	87.8206	92.1419	96.1355	100.901	117.148
	4	94.2938	90.4863	86.6792	93.1975	97.3382	96.0259	112.976
	4	93.8374	87.6825	89.1953	92.951	95.3491	93.2729	115.342
	4	92.7247	88.6431	91.3068	90.7521	96.0359	101.369	110.673
	4	97.8267	86.9371	89.7307	91.8257	96.8312	102.086	108.868
	5	107.252	92.5116	98.3372	99.2116	101.432	105.912	106.166
	5	105.103	95.8185	93.9141	97.5088	106.694	111.166	102.415
	5	103.369	92.2477	102.647	97.8585	103.383	107.514	106.681
	5	98.6464	96.0139	93.7941	98.8181	100.843	97.7767	102.035
	5	108.284	93.0587	99.5209	98.4688	104.376	108.847	105.619
	5	106.627	94.8276	98.4628	97.0586	105.641	106.671	104.608
	5	105.88	94.8937	96.729	99.0648	102.376	96.8736	103.25
	5	100.587	95.9678	94.8047	99.7631	103.693	100.274	106.055
Results													Results													Results													Results
ANOVA													ANOVA													ANOVA													ANOVA
ANOVA - V0.75h													ANOVA - V1.5h													ANOVA - V3h													ANOVA - V6h
Cases		Sum of Squares		df		Mean Square		F		p			Cases		Sum of Squares		df		Mean Square		F		p			Cases		Sum of Squares		df		Mean Square		F		p			Cases		Sum of Squares		df		Mean Square		F		p
GR_AN		1842.28		4		460.57		36.973		< .001			GR_AN		691.141		4		172.785		34.943		< .001			GR_AN		885.113		4		221.278		50.068		< .001			GR_AN		758.727		4		189.682		43.033		< .001
Residual		435.993		35		12.457							Residual		173.066		35		4.945							Residual		154.685		35		4.42							Residual		154.274		35		4.408
Note. Type III Sum of Squares													Note. Type III Sum of Squares													Note. Type III Sum of Squares													Note. Type III Sum of Squares
Post Hoc Tests													Post Hoc Tests													Post Hoc Tests													Post Hoc Tests
Post Hoc Comparisons - GR_AN													Post Hoc Comparisons - GR_AN													Post Hoc Comparisons - GR_AN													Post Hoc Comparisons - GR_AN
				Mean Difference		SE		t		p tukey							Mean Difference		SE		t		p tukey							Mean Difference		SE		t		p tukey							Mean Difference		SE		t		p tukey
1		2		14.113		1.765		7.997		< .001			1		2		1.267		1.112		1.139		0.785			1		2		-2.508		1.051		-2.386		0.143			1		2		10.826		1.05		10.313		< .001
		3		-3.495		1.765		-1.98		0.296					3		6.124		1.112		5.508		< .001					3		7.946		1.051		7.559		< .001					3		0.303		1.05		0.288		0.998
		4		4.774		1.765		2.705		0.073					4		11.772		1.112		10.588		< .001					4		9.981		1.051		9.496		< .001					4		7.534		1.05		7.177		< .001
		5		-4.469		1.765		-2.532		0.106					5		5.583		1.112		5.021		< .001					5		2.724		1.051		2.591		0.094					5		1.531		1.05		1.458		0.595
2		3		-17.608		1.765		-9.978		< .001			2		3		4.857		1.112		4.368		< .001			2		3		10.454		1.051		9.945		< .001			2		3		-10.523		1.05		-10.024		< .001
		4		-9.339		1.765		-5.292		< .001					4		10.506		1.112		9.449		< .001					4		12.489		1.051		11.882		< .001					4		-3.292		1.05		-3.136		0.027
		5		-18.582		1.765		-10.53		< .001					5		4.316		1.112		3.882		0.004					5		5.232		1.051		4.977		< .001					5		-9.295		1.05		-8.854		< .001
3		4		8.269		1.765		4.686		< .001			3		4		5.649		1.112		5.08		< .001			3		4		2.036		1.051		1.937		0.318			3		4		7.232		1.05		6.889		< .001
		5		-0.974		1.765		-0.552		0.981					5		-0.541		1.112		-0.487		0.988					5		-5.222		1.051		-4.968		< .001					5		1.228		1.05		1.17		0.768
4		5		-9.243		1.765		-5.237		< .001			4		5		-6.19		1.112		-5.567		< .001			4		5		-7.258		1.051		-6.905		< .001			4		5		-6.003		1.05		-5.719		< .001
Dunnett Post Hoc Comparisons - GR_AN													Dunnett Post Hoc Comparisons - GR_AN													Dunnett Post Hoc Comparisons - GR_AN													Dunnett Post Hoc Comparisons - GR_AN
		Mean Difference		SE		t		p dunnett							Mean Difference		SE		t		p dunnett							Mean Difference		SE		t		p dunnett							Mean Difference		SE		t		p dunnett
1--2		-14.113		1.765		-7.997		< .001					1--2		-1.267		1.112		-1.139		0.617					1--2		2.508		1.051		2.386		0.073					1--2		-10.826		1.05		-10.313		< .001
1--3		3.495		1.765		1.98		0.168					1--3		-6.124		1.112		-5.508		< .001					1--3		-7.946		1.051		-7.559		< .001					1--3		-0.303		1.05		-0.288		0.995
1--4		-4.774		1.765		-2.705		0.036					1--4		-11.772		1.112		-10.588		< .001					1--4		-9.981		1.051		-9.496		< .001					1--4		-7.534		1.05		-7.177		< .001
1--5		4.469		1.765		2.532		0.053					1--5		-5.583		1.112		-5.021		< .001					1--5		-2.724		1.051		-2.591		0.046					1--5		-1.531		1.05		-1.458		0.407
Descriptives													Descriptives													Descriptives													Descriptives
Descriptives - V0.75h													Descriptives - V1.5h													Descriptives - V3h													Descriptives - V6h
GR_AN		Mean		SD		N							GR_AN		Mean		SD		N							GR_AN		Mean		SD		N							GR_AN		Mean		SD		N
1		100		1.56		8							1		100		3.098		8							1		100		1.686		8							1		100		1.991		8
2		85.887		2.442		8							2		98.733		1.513		8							2		102.508		1.231		8							2		89.174		2.338		8
3		103.495		6.184		8							3		93.876		1.885		8							3		92.054		1.545		8							3		99.697		3.144		8
4		95.226		2.071		8							4		88.228		2.605		8							4		90.019		2.427		8							4		92.466		1.367		8
5		104.469		3.371		8							5		94.417		1.581		8							5		97.276		3.076		8							5		98.469		0.925		8

## Sheet: POD_AG
											Experimental scheme
		t(h)
	POD_AG	0.75h	1.5h	3h	6h	12h	24h	48h		1	Control
	1	105.172	105.756	103.644	90.3134	108.764	105.053	102.757		2	Cu (100 µM CuSO4 or 6.4 mg Cu/L)
	1	91.4465	111.331	94.9437	97.5323	92.1784	103.532	120.95		3	Cu + 10 mg/L DOCAG
	1	103.603	95.7627	101.682	103.919	96.0603	91.031	88.4652		4	Cu + 100 mg/L DOCAG
	1	99.779	87.151	99.7304	108.235	102.997	100.384	87.8276		5	100 mg/L DOCAG
	1	112.419	91.8571	89.7256	105.597	101.897	109.682	91.0807
	1	99.6497	109.55	110.369	90.4857	95.3895	103.726	106.815
	1	92.5988	104.619	105.167	107.748	99.5397	92.2545	108.123
	1	95.3329	93.9733	94.738	96.1692	103.174	94.337	93.9808
	2	98.5209	128.679	162.605	134.048	212.217	162.655	177.054
	2	106.538	132.975	150.525	147.024	205.678	148.477	196.225
	2	96.479	130.093	154.042	141.186	209.369	164.742	195.803
	2	98.7318	127.825	152.027	142.214	206.666	178.389	193.859
	2	104.339	131.276	159.638	140.337	208.167	159.076	193.198
	2	100.813	130.16	156.15	138.294	210.377	167.845	188.368
	2	97.5858	131.965	153.084	144.358	211.837	175.891	190.147
	2	97.8388	129.648	153.867	139.105	204.673	153.726	192.058
	3	126.481	107.055	132.343	125.625	164.583	249.997	216.514
	3	150.287	109.907	131.375	135.603	150.116	211.79	286.973
	3	128.715	109.079	123.166	136.008	168.103	213.085	260.753
	3	146.785	92.8944	130.811	130.867	164.969	229.672	228.836
	3	142.376	108.925	128.739	136.007	163.583	230.736	230.726
	3	132.592	106.382	133.434	132.439	158.335	224.735	267.319
	3	130.645	99.7364	129.837	128.886	167.885	220.215	234.731
	3	149.74	96.4928	129.278	126.373	162.568	227.6	243.477
	4	139.207	126.063	163.225	134.076	151.816	163.912	233.804
	4	153.29	124.425	158.004	133.852	166.668	160.163	257.687
	4	155.414	135.148	167.749	132.868	181.852	129.181	249.068
	4	144.159	124.334	187.224	141.732	190.989	148.274	252.643
	4	140.62	130.189	159.358	131.226	163.839	161.537	249.825
	4	149.556	127.638	161.258	138.582	186.274	159.826	238.491
	4	143.813	128.567	173.622	139.434	187.674	161.376	235.735
	4	150.474	127.184	177.737	132.583	177.312	145.681	250.094
	5	119.883	88.5845	116.902	85.1255	109.116	146.685	123.122
	5	120.37	101.707	116.633	91.7358	119.103	113.766	130.572
	5	120.37	102.864	110.494	94.8509	118.255	148.803	154.844
	5	109.949	97.6464	123.461	94.8319	119.456	146.298	166.141
	5	117.354	92.1597	114.573	88.4238	110.378	138.467	148.349
	5	120.847	98.3649	118.069	89.9347	117.673	139.732	136.729
	5	118.974	99.0187	115.319	93.0574	119.479	145.373	131.192
	5	115.568	101.649	117.936	92.4378	107.679	142.228	156.518
Results													Results													Results													Results
ANOVA													ANOVA													ANOVA													ANOVA
ANOVA - V0.75h													ANOVA - V1.5h													ANOVA - V3h													ANOVA - V6h
Cases		Sum of Squares		df		Mean Square		F		p			Cases		Sum of Squares		df		Mean Square		F		p			Cases		Sum of Squares		df		Mean Square		F		p			Cases		Sum of Squares		df		Mean Square		F		p
POD_AG		14965.8		4		3741.45		89.575		< .001			POD_AG		8034.14		4		2008.54		61.742		< .001			POD_AG		24929.8		4		6232.46		164.814		< .001			POD_AG		16243		4		4060.75		178.846		< .001
Residual		1461.91		35		41.769							Residual		1138.59		35		32.531							Residual		1323.53		35		37.815							Residual		794.686		35		22.705
Note. Type III Sum of Squares													Note. Type III Sum of Squares													Note. Type III Sum of Squares													Note. Type III Sum of Squares
Post Hoc Tests													Post Hoc Tests													Post Hoc Tests													Post Hoc Tests
Post Hoc Comparisons - POD_AG													Post Hoc Comparisons - POD_AG													Post Hoc Comparisons - POD_AG													Post Hoc Comparisons - POD_AG
				Mean Difference		SE		t		p tukey							Mean Difference		SE		t		p tukey							Mean Difference		SE		t		p tukey							Mean Difference		SE		t		p tukey
1		2		-0.106		3.231		-0.033		1			1		2		-30.328		2.852		-10.635		< .001			1		2		-55.242		3.075		-17.967		< .001			1		2		-40.821		2.383		-17.133		< .001
		3		-38.452		3.231		-11.899		< .001					3		-3.809		2.852		-1.336		0.671					3		-29.873		3.075		-9.716		< .001					3		-31.476		2.383		-13.211		< .001
		4		-47.067		3.231		-14.565		< .001					4		-27.944		2.852		-9.799		< .001					4		-68.522		3.075		-22.286		< .001					4		-35.544		2.383		-14.919		< .001
		5		-17.914		3.231		-5.544		< .001					5		2.251		2.852		0.789		0.932					5		-16.674		3.075		-5.423		< .001					5		8.7		2.383		3.652		0.007
2		3		-38.347		3.231		-11.867		< .001			2		3		26.519		2.852		9.299		< .001			2		3		25.369		3.075		8.251		< .001			2		3		9.345		2.383		3.922		0.003
		4		-46.961		3.231		-14.533		< .001					4		2.384		2.852		0.836		0.918					4		-13.28		3.075		-4.319		0.001					4		5.276		2.383		2.215		0.198
		5		-17.809		3.231		-5.511		< .001					5		32.578		2.852		11.424		< .001					5		38.569		3.075		12.544		< .001					5		49.521		2.383		20.785		< .001
3		4		-8.614		3.231		-2.666		0.08			3		4		-24.135		2.852		-8.463		< .001			3		4		-38.649		3.075		-12.57		< .001			3		4		-4.068		2.383		-1.708		0.443
		5		20.538		3.231		6.356		< .001					5		6.06		2.852		2.125		0.233					5		13.199		3.075		4.293		0.001					5		40.176		2.383		16.863		< .001
4		5		29.152		3.231		9.021		< .001			4		5		30.194		2.852		10.588		< .001			4		5		51.849		3.075		16.863		< .001			4		5		44.244		2.383		18.571		< .001
Dunnett Post Hoc Comparisons - POD_AG													Dunnett Post Hoc Comparisons - POD_AG													Dunnett Post Hoc Comparisons - POD_AG													Dunnett Post Hoc Comparisons - POD_AG
		Mean Difference		SE		t		p dunnett							Mean Difference		SE		t		p dunnett							Mean Difference		SE		t		p dunnett							Mean Difference		SE		t		p dunnett
1--2		0.106		3.231		0.033		1					1--2		30.328		2.852		10.635		< .001					1--2		55.242		3.075		17.967		< .001					1--2		40.821		2.383		17.133		< .001
1--3		38.452		3.231		11.899		< .001					1--3		3.809		2.852		1.336		0.484					1--3		29.873		3.075		9.716		< .001					1--3		31.476		2.383		13.211		< .001
1--4		47.067		3.231		14.565		< .001					1--4		27.944		2.852		9.799		< .001					1--4		68.522		3.075		22.286		< .001					1--4		35.544		2.383		14.919		< .001
1--5		17.914		3.231		5.544		< .001					1--5		-2.251		2.852		-0.789		0.845					1--5		16.674		3.075		5.423		< .001					1--5		-8.7		2.383		-3.652		0.003
Descriptives													Descriptives													Descriptives													Descriptives
Descriptives - V0.75h													Descriptives - V1.5h													Descriptives - V3h													Descriptives - V6h
POD_AG		Mean		SD		N							POD_AG		Mean		SD		N							POD_AG		Mean		SD		N							POD_AG		Mean		SD		N
1		100		7.009		8							1		100		8.942		8							1		100		6.646		8							1		100		7.364		8
2		100.106		3.562		8							2		130.328		1.695		8							2		155.242		4.052		8							2		140.821		3.937		8
3		138.452		9.898		8							3		103.809		6.519		8							3		129.873		3.129		8							3		131.476		4.249		8
4		147.067		5.959		8							4		127.944		3.524		8							4		168.522		10.259		8							4		135.544		3.822		8
5		117.914		3.682		8							5		97.749		4.99		8							5		116.674		3.666		8							5		91.3		3.336		8

## Sheet: POD_AN
											Experimental scheme
		t(h)
	POD_AN	0.75h	1.5h	3h	6h	12h	24h	48h		1	Control
	1	92.9216	99.2448	101.459	98.8662	105.269	96.0596	102.37		2	Cu (100 µM CuSO4 or 6.4 mg Cu/L)
	1	106	101.576	126.509	95.7247	102.528	102.762	106.658		3	Cu + 10 mg/L DOCAN
	1	99.5423	101.326	93.1694	98.304	94.1772	95.0714	99.7168		4	Cu + 100 mg/L DOCAN
	1	101.536	97.853	78.8626	107.105	98.0256	106.107	91.2553		5	100 mg/L DOCAN
	1	104.375	84.3427	101.297	102.671	92.4389	104.035	95.2738
	1	102.778	116.725	96.3146	92.3562	93.9587	95.3427	105.28
	1	94.1286	106.359	105.803	103.57	107.254	97.9863	93.6435
	1	98.7186	92.5735	96.5852	101.403	106.348	102.636	105.803
	2	98.5209	128.679	162.605	134.048	212.217	162.655	177.054
	2	106.538	132.975	150.525	147.024	205.678	148.477	196.225
	2	96.479	130.093	154.042	141.186	209.369	164.742	195.803
	2	98.7318	127.825	152.027	142.214	206.666	178.389	193.859
	2	104.339	131.276	159.638	140.337	208.167	159.076	193.198
	2	100.813	130.16	156.15	138.294	210.377	167.845	188.368
	2	97.5858	131.965	153.084	144.358	211.837	175.891	190.147
	2	97.8388	129.648	153.867	139.105	204.673	153.726	192.058
	3	107.226	92.3978	124.568	99.878	133.024	208.429	144.16
	3	109.851	114.528	122.907	117.347	131.684	184.883	139.573
	3	120.604	86.3545	130.547	101.338	140.423	182.578	134.388
	3	116.473	92.4198	118.208	113.451	139.686	194.817	122.638
	3	118.483	110.225	126.81	108.497	130.595	198.476	136.772
	3	112.376	117.349	128.468	104.827	138.472	195.209	140.284
	3	105.349	95.6743	125.138	106.095	136.111	190.374	127.814
	3	110.128	93.1944	122.672	109.578	139.068	187.429	133.42
	4	137.609	116.271	139.223	105.66	237.262	296.133	167.004
	4	137.784	115.128	135.596	117.214	232.168	313.295	182.746
	4	144.28	115.717	146.559	121.029	195.479	298.454	191.851
	4	144.997	116.081	134.482	130.99	207.741	313.601	201.023
	4	142.583	117.248	137.16	110.482	230.183	304.577	190.817
	4	139.673	114.359	135.302	122.943	228.468	289.818	178.725
	4	140.169	116.52	138.834	127.947	202.537	295.712	196.404
	4	136.874	115.038	133.944	119.738	210.873	308.409	188.094
	5	109.937	97.9347	123.71	80.2616	108.433	118.205	99.8989
	5	86.421	92.9839	113.786	79.8998	108.013	94.5641	90.9988
	5	102.116	101.626	125.932	86.7445	110.054	105.902	97.5857
	5	98.8279	103.404	117.582	91.0653	104.085	105.646	98.6031
	5	100.195	99.6275	119.258	83.4677	110.263	106.135	96.5197
	5	93.5873	102.917	115.228	81.7734	109.618	102.917	98.3768
	5	104.281	94.6725	118.648	90.4307	105.039	117.468	99.1507
	5	102.649	97.051	123.864	92.3778	108.335	110.941	96.8135
Results													Results													Results													Results
ANOVA													ANOVA													ANOVA													ANOVA
ANOVA - V0.75h													ANOVA - V1.5h													ANOVA - V3h													ANOVA - V6h
Cases		Sum of Squares		df		Mean Square		F		p			Cases		Sum of Squares		df		Mean Square		F		p			Cases		Sum of Squares		df		Mean Square		F		p			Cases		Sum of Squares		df		Mean Square		F		p
POD_AN		9902.42		4		2475.61		99.269		< .001			POD_AN		6102.34		4		1525.59		30.687		< .001			POD_AN		13563		4		3390.75		68.761		< .001			POD_AN		13848		4		3462		102.638		< .001
Residual		872.845		35		24.938							Residual		1740.01		35		49.715							Residual		1725.93		35		49.312							Residual		1180.56		35		33.73
Note. Type III Sum of Squares													Note. Type III Sum of Squares													Note. Type III Sum of Squares													Note. Type III Sum of Squares
Post Hoc Tests													Post Hoc Tests													Post Hoc Tests													Post Hoc Tests
Post Hoc Comparisons - POD_AN													Post Hoc Comparisons - POD_AN													Post Hoc Comparisons - POD_AN													Post Hoc Comparisons - POD_AN
				Mean Difference		SE		t		p tukey							Mean Difference		SE		t		p tukey							Mean Difference		SE		t		p tukey							Mean Difference		SE		t		p tukey
1		2		-0.106		2.497		-0.042		1			1		2		-30.328		3.525		-8.602		< .001			1		2		-55.242		3.511		-15.733		< .001			1		2		-40.821		2.904		-14.057		< .001
		3		-12.561		2.497		-5.031		< .001					3		-0.268		3.525		-0.076		1					3		-24.915		3.511		-7.096		< .001					3		-7.626		2.904		-2.626		0.087
		4		-40.496		2.497		-16.218		< .001					4		-15.795		3.525		-4.48		< .001					4		-37.637		3.511		-10.719		< .001					4		-19.5		2.904		-6.715		< .001
		5		0.248		2.497		0.099		1					5		1.223		3.525		0.347		0.997					5		-19.751		3.511		-5.625		< .001					5		14.247		2.904		4.906		< .001
2		3		-12.456		2.497		-4.988		< .001			2		3		30.06		3.525		8.527		< .001			2		3		30.327		3.511		8.638		< .001			2		3		33.194		2.904		11.431		< .001
		4		-40.391		2.497		-16.176		< .001					4		14.532		3.525		4.122		0.002					4		17.605		3.511		5.014		< .001					4		21.32		2.904		7.342		< .001
		5		0.354		2.497		0.142		1					5		31.55		3.525		8.949		< .001					5		35.491		3.511		10.108		< .001					5		55.068		2.904		18.964		< .001
3		4		-27.935		2.497		-11.188		< .001			3		4		-15.528		3.525		-4.404		< .001			3		4		-12.723		3.511		-3.624		0.008			3		4		-11.874		2.904		-4.089		0.002
		5		12.81		2.497		5.13		< .001					5		1.491		3.525		0.423		0.993					5		5.164		3.511		1.471		0.588					5		21.874		2.904		7.533		< .001
4		5		40.744		2.497		16.318		< .001			4		5		17.018		3.525		4.827		< .001			4		5		17.886		3.511		5.094		< .001			4		5		33.748		2.904		11.622		< .001
Dunnett Post Hoc Comparisons - POD_AN													Dunnett Post Hoc Comparisons - POD_AN													Dunnett Post Hoc Comparisons - POD_AN													Dunnett Post Hoc Comparisons - POD_AN
		Mean Difference		SE		t		p dunnett							Mean Difference		SE		t		p dunnett							Mean Difference		SE		t		p dunnett							Mean Difference		SE		t		p dunnett
1--2		0.106		2.497		0.042		1					1--2		30.328		3.525		8.602		< .001					1--2		55.242		3.511		15.733		< .001					1--2		40.821		2.904		14.057		< .001
1--3		12.561		2.497		5.031		< .001					1--3		0.268		3.525		0.076		1					1--3		24.915		3.511		7.096		< .001					1--3		7.626		2.904		2.626		0.043
1--4		40.496		2.497		16.218		< .001					1--4		15.795		3.525		4.48		< .001					1--4		37.637		3.511		10.719		< .001					1--4		19.5		2.904		6.715		< .001
1--5		-0.248		2.497		-0.099		1					1--5		-1.223		3.525		-0.347		0.99					1--5		19.751		3.511		5.625		< .001					1--5		-14.247		2.904		-4.906		< .001
Descriptives													Descriptives													Descriptives													Descriptives
Descriptives - V0.75h													Descriptives - V1.5h													Descriptives - V3h													Descriptives - V6h
POD_AN		Mean		SD		N							POD_AN		Mean		SD		N							POD_AN		Mean		SD		N							POD_AN		Mean		SD		N
1		100		4.654		8							1		100		9.486		8							1		100		13.41		8							1		100		4.678		8
2		100.106		3.562		8							2		130.328		1.695		8							2		155.242		4.052		8							2		140.821		3.937		8
3		112.561		5.462		8							3		100.268		11.847		8							3		124.915		3.82		8							3		107.626		5.889		8
4		140.496		3.129		8							4		115.795		0.928		8							4		137.637		4.088		8							4		119.5		8.415		8
5		99.752		7.121		8							5		98.777		3.808		8							5		119.751		4.359		8							5		85.753		5.077		8
